# Supplementary material for: Metabolomics Analysis Reveals Characteristic Functional Components in Pigeon Eggs
Source: Metabolites. 2025 Feb 12;15(2):122. doi: 10.3390/metabo15020122 (PMC11857308; doi:10.3390/metabo15020122)
Supplement: Supplementary file 1 [file metabolites-15-00122-s001.zip › Table S1.xlsx]

## Sheet: Sheet1
Name	Formula	Molecular Weight	Class_I	Class_II	Class_III	Class_IV	all_Q1	all_Q2	all_Q3	all_Q4	all_Q5	all_Q6	all_C1	all_C2	all_C3	all_C4	all_C5	all_C6	all_P1	all_P2	all_P3	all_P4	all_P5	all_P6
D-(+)-Mannose	C6 H12 O6	180.064	Organic oxygen compounds	Organooxygen compounds	Carbohydrates and carbohydrate conjugates	Hexoses	1.61065e+08	1.42484e+08	1.37649e+08	2.04528e+08	1.83355e+08	1.95669e+08	7.53819e+07	5.58407e+07	7.07513e+07	1.92868e+08	1.6745e+08	1.74891e+08	1.02274e+08	1.54842e+08	1.6487e+08	5.54901e+07	1.7131e+08	1.68671e+08
Uridine monophosphate (UMP)	C9 H13 N2 O9 P	324.036	Nucleosides, nucleotides, and analogues	Pyrimidine nucleotides	Pyrimidine ribonucleotides	Pyrimidine ribonucleoside monophosphates	8.27404e+08	9.23952e+08	7.91446e+08	7.00068e+08	6.3925e+08	5.28434e+08	4.11426e+08	2.82419e+08	5.25042e+08	3.55129e+08	4.29333e+08	5.36134e+08	2.55584e+09	1.39171e+09	1.36042e+09	1.11131e+09	1.48419e+09	1.44576e+09
Taurochenodeoxycholic Acid (sodium salt)	C26 H45 N O6 S	499.297					6.38043e+08	7.86872e+08	4.7903e+08	3.72683e+08	3.39467e+08	4.26183e+08	1.3044e+09	1.4178e+09	1.10677e+09	4.72541e+08	3.07641e+08	6.18974e+08	1.89837e+08	2.94749e+08	2.15975e+08	1.63471e+08	1.14666e+08	1.42955e+08
4-Oxoproline	C5 H7 N O3	129.043	Organic acids and derivatives	Carboxylic acids and derivatives	Amino acids, peptides, and analogues	Proline and derivatives	1.49354e+09	1.37302e+09	1.18493e+09	1.15217e+09	1.14795e+09	1.42633e+09	9.47261e+08	1.17168e+09	1.34269e+09	9.69162e+08	1.19396e+09	1.13245e+09	1.45799e+09	1.171e+09	1.01259e+09	9.50942e+08	1.06863e+09	1.19037e+09
N-Acetylaspartic acid	C6 H9 N O5	175.048	Organic acids and derivatives	Carboxylic acids and derivatives	Amino acids, peptides, and analogues	Aspartic acid and derivatives	3.45628e+07	4.10547e+07	3.94252e+07	3.17232e+07	3.87659e+07	3.55735e+07	6.17171e+08	5.57853e+08	5.19488e+08	3.91742e+08	4.75902e+08	4.36234e+08	1.55918e+08	7.66576e+07	7.43377e+07	1.73938e+08	4.56999e+07	9.13347e+07
N-Acetyl-α-D-glucosamine 1-phosphate	C8 H16 N O9 P	301.057					1.41654e+07	1.91872e+07	1.67423e+07	1.53391e+07	2.29314e+07	1.86032e+07	855097	929607	911964	1.05574e+06	1.11309e+06	1.25715e+06	3.85177e+08	2.80805e+08	1.85936e+08	1.88963e+08	2.06406e+08	2.37152e+08
D-Mannose 6-phosphate	C6 H13 O9 P	260.03	Organic oxygen compounds	Organooxygen compounds	Carbohydrates and carbohydrate conjugates	Hexose phosphates	6.54787e+07	5.47832e+07	4.06571e+07	4.74463e+07	5.92882e+07	7.66805e+07	7.14544e+06	5.94431e+06	1.02306e+07	1.27254e+07	2.30976e+07	2.78263e+07	6.57438e+07	4.67087e+07	4.13681e+07	2.83321e+07	4.52753e+07	4.64061e+07
Threonine	C4 H9 N O3	119.058	Organic acids and derivatives	Carboxylic acids and derivatives	Amino acids, peptides, and analogues	D-alpha-amino acids	7.34148e+07	5.75304e+07	4.28148e+07	7.73507e+07	6.25891e+07	9.12936e+07	3.38127e+07	3.87122e+07	4.46293e+07	8.35591e+07	8.08076e+07	7.04186e+07	2.12329e+07	3.37911e+07	2.82845e+07	1.80341e+07	3.29311e+07	3.28431e+07
Uridine 5'-diphosphogalactose	C15 H24 N2 O17 P2	566.056	Nucleosides, nucleotides, and analogues	Pyrimidine nucleotides	Pyrimidine nucleotide sugars	Pyrimidine nucleotide sugars	6.00982e+07	4.69194e+06	1.15782e+06	1.09447e+06	1.01109e+06	1.01461e+06	2.92688e+06	5.21985e+06	3.37882e+06	5.23926e+07	7.84601e+06	3.96641e+06	9.28514e+08	1.3927e+09	1.6106e+09	1.28712e+09	1.73615e+09	1.77672e+09
3-Ureidopropionic acid	C4 H8 N2 O3	132.054	Organic acids and derivatives	Organic carbonic acids and derivatives	Ureas	Ureas	1.12883e+08	8.45308e+07	6.99121e+07	9.50778e+07	8.83499e+07	1.30026e+08	3.41293e+07	3.75638e+07	4.11995e+07	7.32297e+07	7.93606e+07	7.33308e+07	209700	8.29494e+06	3.6651e+06	264616	5.53182e+06	310092
L-Serine	C3 H7 N O3	105.043	Organic acids and derivatives	Carboxylic acids and derivatives	Amino acids, peptides, and analogues	Serine and derivatives	7.25632e+07	5.36018e+07	4.23971e+07	6.41103e+07	6.05082e+07	8.6355e+07	2.49496e+07	3.1581e+07	3.06224e+07	7.02646e+07	7.84008e+07	6.98735e+07	1.58447e+07	2.47218e+07	2.25768e+07	1.21409e+07	3.05994e+07	2.81745e+07
Uridine	C9 H12 N2 O6	244.07	Nucleosides, nucleotides, and analogues	Pyrimidine nucleosides	Not available	Pyrimidine nucleosides	1.53484e+08	1.33487e+08	1.61601e+08	9.88338e+07	1.82587e+08	1.59525e+08	2.69759e+08	2.85788e+08	2.52308e+08	2.62067e+08	2.22943e+08	2.74654e+08	2.16548e+08	1.61862e+08	1.19654e+08	1.14071e+08	1.43032e+08	1.53689e+08
Citric acid	C6 H8 O7	192.027	Organic acids and derivatives	Carboxylic acids and derivatives	Tricarboxylic acids and derivatives	Tricarboxylic acids and derivatives	4.33705e+08	3.83583e+08	4.57047e+08	4.8606e+08	5.04452e+08	4.47189e+08	6.29598e+08	3.77252e+08	4.90582e+08	3.58739e+08	6.13805e+08	6.05643e+08	4.01329e+08	3.63045e+08	4.39863e+08	3.69979e+08	2.71773e+08	3.0922e+08
DL-Malic acid	C4 H6 O5	134.022	Organic acids and derivatives	Hydroxy acids and derivatives	Beta hydroxy acids and derivatives	Beta hydroxy acids and derivatives	9.38848e+07	5.71048e+07	6.304e+07	9.84418e+07	6.84352e+07	9.99939e+07	2.49011e+08	1.38195e+08	1.61114e+08	1.44165e+08	2.54137e+08	1.47573e+08	1.13861e+08	6.60508e+07	1.18801e+08	1.10709e+08	8.59777e+07	1.04671e+08
Cholic acid	C24 H40 O5	408.288	Lipids and lipid-like molecules	Steroids and steroid derivatives	Bile acids, alcohols and derivatives	Trihydroxy bile acids, alcohols and derivatives	1.74499e+07	6.2158e+07	5.28813e+07	3.40468e+07	3.52629e+06	2.52517e+07	5.05418e+06	1.75888e+06	4.59226e+06	479692	755075	944994	267338	347544	368593	1.02453e+06	307030	334961
Genistein	C15 H10 O5	270.054	Phenylpropanoids and polyketides	Isoflavonoids	Isoflav-2-enes	Isoflavones	6.67663e+06	8.16048e+06	8.79081e+06	8.48872e+06	4.53195e+06	8.5471e+06	2.01739e+07	1.42494e+07	1.97942e+07	1.23244e+07	5.71483e+06	1.59542e+07	352306	136270	155970	1.77145e+06	152899	143475
trans-Cinnamic acid	C9 H8 O2	148.052	Phenylpropanoids and polyketides	Cinnamic acids and derivatives	Cinnamic acids	Cinnamic acids	3.13984e+07	3.87152e+07	3.33578e+07	3.58632e+07	3.31172e+07	4.03051e+07	2.70439e+07	3.07666e+07	3.01344e+07	2.61491e+07	2.28199e+07	2.91615e+07	2.20247e+07	2.16598e+07	2.17657e+07	1.67747e+07	2.29322e+07	2.15507e+07
Guanosine monophosphate (GMP)	C10 H14 N5 O8 P	363.059	Nucleosides, nucleotides, and analogues	Purine nucleotides	Purine ribonucleotides	Purine ribonucleoside monophosphates	7.80534e+07	8.22564e+07	7.85222e+07	6.15672e+07	7.08006e+07	6.75107e+07	7.58286e+06	7.23486e+06	1.18609e+07	9.5353e+06	1.93113e+07	2.42355e+07	4.71302e+07	3.18606e+07	3.96436e+07	2.84786e+07	2.96589e+07	3.29556e+07
Cyclic ADP-ribose	C15 H21 N5 O13 P2	541.062	Organic oxygen compounds	Organooxygen compounds	Carbohydrates and carbohydrate conjugates	Pentose phosphates	276304	274484	272924	283882	305670	286310	172821	204968	193253	247340	266392	281714	5.58537e+06	7.94416e+06	7.11556e+06	2.24482e+07	1.69159e+07	9.02922e+06
DL-4-Hydroxyphenyllactic acid	C9 H10 O4	182.058	Phenylpropanoids and polyketides	Phenylpropanoic acids	Not available	Phenylpropanoic acids	5.98267e+06	4.45508e+06	7.27546e+06	5.24916e+06	7.47725e+06	6.27761e+06	4.93859e+06	3.92321e+06	4.87392e+06	6.31127e+06	3.90403e+06	5.56211e+06	1.34647e+07	1.12003e+07	1.47036e+07	9.19461e+06	1.51517e+07	6.17732e+06
Porphobilinogen	C10 H14 N2 O4	226.096	Organic nitrogen compounds	Organonitrogen compounds	Amines	Aralkylamines	5.0649e+06	4.61191e+06	5.10212e+06	5.43574e+06	5.08791e+06	4.40272e+06	7.20529e+06	1.12058e+07	1.2238e+07	1.06192e+07	1.36932e+07	1.22455e+07	9.97905e+06	8.61603e+06	7.48689e+06	9.12231e+06	7.15247e+06	7.85325e+06
Oleoyl-L-α-lysophosphatidic acid	C21 H41 O7 P	436.26	Lipids and lipid-like molecules	Glycerophospholipids	Glycerophosphates	1-acylglycerol-3-phosphates	5.09241e+07	5.07619e+07	5.34048e+07	6.49473e+07	6.03296e+07	5.22916e+07	2.65128e+07	1.95426e+07	3.68095e+07	3.85727e+07	3.22721e+07	2.01835e+07	1.54601e+07	1.02048e+07	6.59787e+07	5.09156e+07	4.87612e+07	8.88879e+07
Guanosine 5'-diphospho-D-mannose	C16 H25 N5 O16 P2	605.079	Nucleosides, nucleotides, and analogues	Purine nucleotides	Purine nucleotide sugars	Purine nucleotide sugars	8.71726e+06	1.05795e+06	565394	589045	610048	586409	2.88671e+07	2.45784e+07	2.01469e+07	2.7794e+07	7.55532e+07	5.7048e+07	8.22876e+07	1.27525e+08	1.67732e+08	1.16975e+08	1.46486e+08	1.34854e+08
3-Indoxyl sulphate	C8 H7 N O4 S	213.01	Organic acids and derivatives	Organic sulfuric acids and derivatives	Arylsulfates	Arylsulfates	2.01734e+07	1.14672e+07	2.52457e+07	2.68419e+07	3.44879e+07	2.57947e+07	8.30487e+06	1.62837e+07	1.44189e+07	1.94516e+07	1.54895e+07	9.08669e+06	379696	597201	575174	381535	474160	418150
Folic acid	C19 H19 N7 O6	441.14	Organic acids and derivatives	Carboxylic acids and derivatives	Amino acids, peptides, and analogues	Glutamic acid and derivatives	240962	217132	202765	212025	217913	235500	4.35862e+06	3.73227e+06	2.45844e+06	3.24781e+06	3.57502e+06	5.57427e+06	175312	209714	204542	181010	220853	211548
Glycitein	C16 H12 O5	284.069	Phenylpropanoids and polyketides	Isoflavonoids	Isoflav-2-enes	Isoflavones	416061	432012	711028	529203	493082	652803	2.1812e+06	3.11525e+06	4.29553e+06	1.68717e+06	2.49782e+06	1.4363e+06	109125	133634	165675	115753	146918	137676
N2-Methylguanosine	C11 H15 N5 O5	297.108	Nucleosides, nucleotides, and analogues	Purine nucleosides	Not available	Purine nucleosides	1.28897e+06	1.42332e+06	1.44561e+06	1.33759e+06	1.22794e+06	1.04591e+06	3.88647e+06	3.403e+06	3.93467e+06	2.90852e+06	2.59026e+06	2.90158e+06	2.66862e+06	2.71638e+06	2.88643e+06	2.70273e+06	3.8736e+06	2.33069e+06
Pantothenic acid	C9 H17 N O5	219.111	Organic oxygen compounds	Organooxygen compounds	Alcohols and polyols	Secondary alcohols	4.74975e+09	4.93189e+09	4.13905e+09	4.15753e+09	2.99389e+09	4.44819e+09	3.99379e+09	4.46776e+09	5.10991e+09	3.43836e+09	5.06014e+09	5.00535e+09	5.44634e+09	3.3881e+09	4.83654e+09	4.37133e+09	4.54707e+09	3.90645e+09
Docosahexaenoic acid	C22 H32 O2	328.24	Lipids and lipid-like molecules	Fatty Acyls	Fatty acids and conjugates	Very long-chain fatty acids	2.36189e+09	2.04671e+09	1.81334e+09	1.66545e+09	1.65471e+09	1.68298e+09	4.86147e+09	4.13745e+09	5.15607e+09	2.96306e+09	3.42745e+09	2.94445e+09	1.28888e+09	7.59752e+08	7.50799e+08	9.48842e+08	6.24943e+08	7.67444e+08
Glycerophospho-N-palmitoyl ethanolamine	C21 H44 N O7 P	453.286	Lipids and lipid-like molecules	Glycerophospholipids	Glycerophosphoethanolamines	Glycero-3-phospho-N-acyl-ethanolamines	6.21594e+09	4.65479e+09	7.76034e+09	4.79918e+09	5.85252e+09	4.85866e+09	5.10807e+09	5.1945e+09	4.33987e+09	1.72699e+09	3.90771e+09	1.52018e+09	4.96036e+08	3.61566e+08	3.41508e+08	4.4633e+08	2.6004e+08	3.06224e+08
Glycoursodeoxycholic acid	C26 H43 N O5	449.315	Lipids and lipid-like molecules	Steroids and steroid derivatives	Bile acids, alcohols and derivatives	Glycinated bile acids and derivatives	1.05402e+06	2.34635e+06	1.91677e+06	1.63209e+06	795069	989670	785660	287803	1.50676e+06	300391	316939	338339	7.48074e+08	9.23828e+08	8.10511e+08	1.99913e+08	4.54443e+08	8.62623e+08
Uric acid	C5 H4 N4 O3	168.028	Organoheterocyclic compounds	Imidazopyrimidines	Purines and purine derivatives	Xanthines	4.25388e+07	1.03715e+08	1.41767e+08	7.95778e+07	8.90528e+07	6.34968e+07	5.22148e+07	8.86956e+07	645033	4.89188e+07	7.35284e+07	6.28842e+07	2.63164e+08	3.55287e+08	2.52481e+08	2.76127e+08	5.5379e+08	1.68701e+08
L-Tyrosine	C9 H11 N O3	181.074	Organic acids and derivatives	Carboxylic acids and derivatives	Amino acids, peptides, and analogues	Tyrosine and derivatives	7.88178e+08	8.76875e+08	8.20884e+08	8.14795e+08	7.17475e+08	9.92381e+08	7.61601e+08	7.26074e+08	7.59373e+08	5.96894e+08	6.22721e+08	8.40017e+08	3.04098e+08	2.95564e+08	2.68524e+08	2.61794e+08	3.69226e+08	3.44951e+08
Guanosine	C10 H13 N5 O5	283.092	Nucleosides, nucleotides, and analogues	Purine nucleosides	Not available	Purine nucleosides	2.8847e+07	2.50705e+07	3.01349e+07	2.31367e+07	4.11344e+07	3.44708e+07	2.29662e+07	2.7307e+07	3.0261e+07	4.68068e+07	4.07007e+07	5.3385e+07	5.42524e+06	7.88073e+06	6.832e+06	2.63094e+06	5.36823e+06	5.42962e+06
Adrenic acid	C22 H36 O2	332.272	Lipids and lipid-like molecules	Fatty Acyls	Fatty acids and conjugates	Very long-chain fatty acids	4.76594e+08	4.10978e+08	4.84987e+08	4.22676e+08	2.98619e+08	3.07255e+08	3.97942e+08	2.52571e+08	2.84858e+08	1.48023e+08	1.64499e+08	1.00418e+08	1.3153e+08	7.2211e+07	5.19439e+07	9.15345e+07	5.77246e+07	5.98679e+07
UDP-N-acetylglucosamine	C17 H27 N3 O17 P2	607.083	Nucleosides, nucleotides, and analogues	Pyrimidine nucleotides	Pyrimidine nucleotide sugars	Pyrimidine nucleotide sugars	9.36126e+08	5.00856e+07	8.28828e+06	4.50382e+06	2.96912e+06	1.46394e+06	5.55724e+07	6.01866e+07	7.7007e+07	8.25143e+08	8.02641e+07	3.6471e+07	2.88382e+10	2.3343e+10	2.11916e+10	3.18754e+10	2.30252e+10	2.35466e+10
D-(-)-Glutamine	C5 H10 N2 O3	146.069	Organic acids and derivatives	Carboxylic acids and derivatives	Amino acids, peptides, and analogues	D-alpha-amino acids	2.53589e+08	2.14563e+08	1.75864e+08	2.20379e+08	2.12753e+08	3.33393e+08	1.23114e+08	1.44583e+08	1.72405e+08	2.45378e+08	2.87802e+08	2.4741e+08	9.08174e+07	1.29271e+08	1.30272e+08	7.81437e+07	1.32027e+08	1.51011e+08
L-Aspartic acid	C4 H7 N O4	133.038	Organic acids and derivatives	Carboxylic acids and derivatives	Amino acids, peptides, and analogues	Aspartic acid and derivatives	4.61179e+08	3.71524e+08	3.35144e+08	3.80667e+08	3.55172e+08	5.20566e+08	2.75687e+08	3.14629e+08	3.31103e+08	3.22362e+08	4.17732e+08	4.21462e+08	2.92292e+08	4.12393e+08	3.40169e+08	2.30621e+08	3.41106e+08	3.77578e+08
N-Acetylneuraminic acid	C11 H19 N O9	309.107	Organic oxygen compounds	Organooxygen compounds	Carbohydrates and carbohydrate conjugates	N-acylneuraminic acids	1.01681e+07	8.62091e+06	8.94763e+06	1.2758e+07	1.11324e+07	9.38698e+06	1.41618e+07	1.6234e+07	1.40903e+07	2.6952e+07	2.62261e+07	1.98261e+07	8.08703e+07	7.69937e+07	7.14024e+07	6.86673e+07	8.4798e+07	8.58546e+07
N-Acetylsphingosine	C20 H39 N O3	341.293	Lipids and lipid-like molecules	Sphingolipids	Ceramides	Ceramides	1.29955e+07	1.06396e+07	1.35231e+07	8.36623e+06	1.2566e+07	9.61898e+06	1.31338e+07	1.25683e+07	2.13726e+07	1.00299e+07	1.07454e+07	1.16061e+07	2.17182e+07	1.04841e+07	2.39838e+07	1.13547e+07	1.04979e+07	1.19074e+07
Taurochenodeoxycholic acid	C26 H45 N O6 S	499.297	Lipids and lipid-like molecules	Steroids and steroid derivatives	Bile acids, alcohols and derivatives	Taurinated bile acids and derivatives	4.32495e+09	7.11911e+09	3.59353e+09	4.89017e+09	4.30495e+09	4.72594e+09	1.64465e+10	9.34788e+09	8.18346e+09	5.88543e+09	4.73396e+09	6.4523e+09	2.90228e+09	2.22933e+09	2.48898e+09	2.24519e+09	1.2093e+09	2.6088e+09
Adenosine 5'-monophosphate	C10 H14 N5 O7 P	347.064	Nucleosides, nucleotides, and analogues	Purine nucleotides	Purine ribonucleotides	Purine ribonucleoside monophosphates	4.02001e+06	6.05998e+06	3.1543e+06	3.80067e+06	2.4881e+06	2.49968e+06	245153	282677	400813	370496	712619	434837	1.42772e+07	1.95502e+07	1.91017e+07	2.7289e+07	1.52622e+07	2.52086e+07
Elaidic acid	C18 H34 O2	282.256	Lipids and lipid-like molecules	Fatty Acyls	Fatty acids and conjugates	Long-chain fatty acids	3.3793e+09	3.29647e+09	2.90977e+09	2.72607e+09	2.40462e+09	2.79768e+09	5.86706e+09	5.25686e+09	5.54032e+09	3.03787e+09	3.72028e+09	2.42017e+09	2.80574e+09	1.89256e+09	1.34651e+09	1.83519e+09	1.30716e+09	1.75126e+09
Stearic acid	C18 H36 O2	284.272	Lipids and lipid-like molecules	Fatty Acyls	Fatty acids and conjugates	Long-chain fatty acids	7.31773e+08	7.65193e+08	6.92607e+08	5.52153e+08	5.3653e+08	6.41386e+08	1.35367e+09	1.38213e+09	1.53564e+09	8.22999e+08	1.41022e+09	9.886e+08	1.43219e+09	5.8036e+08	4.83414e+08	5.46374e+08	4.19338e+08	5.88431e+08
LPE O-18:0	C23 H50 N O6 P	467.338					3.11843e+08	3.03254e+08	1.91735e+08	3.40213e+08	2.10425e+08	1.87941e+08	5.29539e+08	7.35905e+08	1.27552e+09	4.46802e+08	4.48753e+08	4.1165e+08	2.23701e+07	1.50608e+07	8.72644e+06	2.10958e+07	7.27107e+06	1.53962e+07
Palmitic acid	C16 H32 O2	256.241	Lipids and lipid-like molecules	Fatty Acyls	Fatty acids and conjugates	Long-chain fatty acids	4.69898e+08	4.3397e+08	5.00233e+08	4.13713e+08	3.55284e+08	4.14565e+08	8.62306e+08	5.9158e+08	5.56737e+08	7.77993e+08	8.41393e+08	6.26792e+08	4.72089e+08	2.91197e+08	2.50193e+08	2.82084e+08	2.84878e+08	2.32421e+08
LysoPE 18:0	C23 H48 N O7 P	481.317	Lipids and lipid-like molecules	Glycerophospholipids	Glycerophosphoethanolamines	1-acyl-sn-glycero-3-phosphoethanolamines	2.59684e+09	2.49149e+09	2.63603e+09	2.43037e+09	2.45649e+09	2.35563e+09	1.84227e+09	2.10492e+09	2.17148e+09	1.53207e+09	1.75156e+09	1.56773e+09	1.26713e+09	9.21559e+08	1.13332e+09	1.07711e+09	1.03542e+09	1.10919e+09
LPE O-16:1	C21 H44 N O6 P	437.291					5.39548e+08	5.50125e+08	7.66761e+08	4.71679e+08	4.95988e+08	3.64885e+08	6.16054e+08	5.62978e+08	6.44728e+08	3.52563e+08	3.13524e+08	3.22464e+08	3.87199e+08	2.53163e+08	3.09449e+08	4.21985e+08	2.15683e+08	3.56995e+08
LPC 16:1	C24 H48 N O7 P	539.323	Lipids and lipid-like molecules	Glycerophospholipids	Glycerophosphocholines	Phosphocholines	8.02258e+08	9.33847e+08	9.42229e+08	7.69109e+08	7.08909e+08	7.33332e+08	8.96917e+08	6.52823e+08	7.6452e+08	4.87169e+08	3.53488e+08	3.31278e+08	1.84895e+08	1.76348e+08	1.37833e+08	4.30718e+08	2.48826e+08	1.67672e+08
LPE O-18:1	C23 H48 N O6 P	465.322					2.37565e+08	2.40001e+08	1.78589e+08	3.46519e+08	1.51348e+08	1.52513e+08	3.61025e+08	3.81475e+08	6.44202e+08	3.40807e+08	1.39379e+08	2.51432e+08	3.09928e+07	1.73744e+07	1.46365e+07	2.58364e+07	1.50507e+07	9.64291e+06
LPC 22:6	C30 H50 N O7 P	613.339	Lipids and lipid-like molecules	Glycerophospholipids	Glycerophosphocholines	Phosphocholines	2.17298e+08	2.32618e+08	1.41323e+08	1.37612e+08	1.46373e+08	1.39832e+08	3.43512e+08	3.93554e+08	6.26736e+08	3.00424e+08	1.81187e+08	2.21123e+08	3.44573e+08	1.8555e+08	1.76795e+08	2.58098e+08	1.79771e+08	1.73132e+08
methadone-d9	C21 H18 [2]H9 N O	317.955					6.58263e+08	6.36525e+08	7.8352e+08	6.77682e+08	7.22691e+08	7.28842e+08	2.83685e+08	4.01022e+08	3.74048e+08	5.75003e+08	5.04681e+08	6.14308e+08	3.61488e+08	4.8568e+08	6.52299e+08	4.57348e+08	6.08782e+08	5.23901e+08
N-Acetyl-D-galactosamine 4-sulfate	C8 H15 N O9 S	301.047	Organic oxygen compounds	Organooxygen compounds	Carbohydrates and carbohydrate conjugates	Acylaminosugars	1.50241e+08	1.39096e+08	2.50695e+08	1.35769e+08	2.64409e+08	1.50371e+08	8.80766e+08	9.72244e+08	8.38098e+08	8.78368e+08	8.63325e+08	9.4413e+08	4.60653e+07	3.00577e+07	8.78293e+07	3.29452e+07	4.2304e+07	3.84368e+07
PC 16:0_18:1	C42 H82 N O8 P	805.585					1.26909e+09	1.15149e+09	1.41024e+09	1.8408e+09	2.34981e+09	1.49546e+09	6.19345e+08	4.86995e+08	7.94191e+08	1.67473e+09	2.387e+09	1.02272e+09	4.56777e+08	6.28802e+08	4.28621e+08	1.40922e+09	7.78373e+08	8.43802e+08
11(E)-Eicosenoic Acid	C20 H38 O2	310.288	Lipids and lipid-like molecules	Fatty Acyls	Fatty acids and conjugates	Long-chain fatty acids	1.69568e+08	1.49476e+08	1.67811e+08	1.10162e+08	8.84256e+07	1.0092e+08	1.31168e+08	2.13581e+08	1.68457e+08	6.46863e+07	6.4043e+07	5.61453e+07	1.78733e+08	2.95888e+08	1.23661e+08	8.97671e+07	1.24245e+08	1.17832e+08
4-Methyl-2-Oxopentanoic Acid	C6 H10 O3	130.063					2.39355e+08	2.38915e+08	2.65251e+08	2.44967e+08	2.4551e+08	2.35836e+08	4.18205e+08	3.40024e+08	4.69831e+08	3.81072e+08	6.29434e+08	4.02088e+08	2.90674e+08	2.7147e+08	2.75247e+08	1.97937e+08	2.51526e+08	2.22104e+08
Lysops 22:6	C28 H44 N O9 P	569.274	Lipids and lipid-like molecules	Glycerophospholipids	Glycerophosphoethanolamines	2-acyl-sn-glycero-3-phosphoethanolamines	1.11274e+08	1.06736e+08	8.94025e+07	7.91132e+07	8.80188e+07	1.01573e+08	1.14149e+08	1.4713e+08	1.28552e+08	6.43933e+07	8.37679e+07	5.12265e+07	1.88026e+08	1.57763e+08	1.54542e+08	1.61234e+08	1.42931e+08	1.93748e+08
L-Tryptophan	C11 H12 N2 O2	204.091	Organoheterocyclic compounds	Indoles and derivatives	Indolyl carboxylic acids and derivatives	Indolyl carboxylic acids and derivatives	2.17221e+06	1.64168e+06	1.35446e+06	1.10604e+06	1.21026e+06	2.00721e+06	1.80554e+06	2.1066e+06	6.48301e+06	1.14364e+06	1.81043e+06	1.76637e+06	944285	1.42289e+06	632894	348387	1.07746e+06	1.0361e+06
Tanespimycin	C31 H43 N3 O8	567.285	Phenylpropanoids and polyketides	Macrolactams	Not available	Macrolactams	2.45154e+08	4.59413e+08	2.62951e+08	2.13247e+08	4.2914e+08	2.13923e+08	4.8185e+08	3.83803e+08	9.22848e+07	4.13194e+08	2.97893e+08	4.43643e+08	1.95868e+08	5.68154e+07	2.34586e+08	1.90495e+08	1.05235e+08	2.38377e+08
FAHFA 18:2/20:4	C38 H62 O4	582.463					2.7237e+07	2.34098e+07	2.17735e+07	1.72743e+07	1.4813e+07	2.15031e+07	1.3284e+08	1.28023e+08	1.04807e+08	5.59835e+07	6.08955e+07	2.69199e+07	3.8396e+07	1.57834e+07	8.1061e+06	1.9201e+07	7.87802e+06	1.56552e+07
LPC O-16:0	C24 H52 N O6 P	527.359					7.26528e+07	7.5965e+07	6.28266e+07	6.16013e+07	4.96637e+07	5.89192e+07	6.09495e+07	5.77436e+07	9.71999e+07	8.11182e+07	1.98175e+07	4.24209e+07	6.84729e+07	3.39376e+07	4.35201e+07	4.22763e+07	2.88038e+07	4.85544e+07
D-Ribose	C5 H10 O5	150.053	Organic oxygen compounds	Organooxygen compounds	Carbohydrates and carbohydrate conjugates	Pentoses	3.1564e+06	2.33343e+06	2.64308e+06	5.31058e+06	4.10047e+06	2.75771e+06	3.80436e+06	2.68191e+06	3.63121e+06	6.26203e+06	4.40698e+06	2.08017e+06	1.21427e+06	1.63239e+06	1.60185e+06	1.45267e+06	1.71382e+06	1.8207e+06
2-(5-mercapto-4-methyl-4H-1,2,4-triazol-3-yl)acetonitrile	C5 H6 N4 S	154.03					4.11662e+08	1.01588e+08	3.95706e+08	6.80786e+07	1.65987e+08	9.03694e+07	9.13902e+06	2.116e+07	1.71003e+07	2.25209e+07	1.61056e+07	1.18261e+07	341482	355708	346936	307022	374603	358819
11(Z),14(Z)-Eicosadienoic Acid	C20 H36 O2	308.272	Lipids and lipid-like molecules	Fatty Acyls	Fatty acids and conjugates	Long-chain fatty acids	8.07422e+07	6.69401e+07	9.6782e+07	5.46396e+07	5.71327e+07	5.43968e+07	1.31724e+08	9.37703e+07	7.98467e+07	6.26233e+07	7.14108e+07	4.73654e+07	5.49045e+07	5.36912e+07	3.45331e+07	2.99331e+07	3.01696e+07	3.19395e+07
Tretinoin	C20 H28 O2	300.209	Lipids and lipid-like molecules	Prenol lipids	Retinoids	Retinoids	1.54516e+08	2.1291e+07	512106	1.83589e+08	1.67952e+07	4.62235e+07	3.53218e+07	3.17341e+06	3.24164e+07	4.89466e+07	2.72919e+06	3.72133e+07	1.202e+08	3.16719e+06	3.55147e+07	1.04937e+08	2.88273e+07	3.01231e+06
4-Hydroxyisoleucine	C6 H13 N O3	147.09	Organic acids and derivatives	Carboxylic acids and derivatives	Amino acids, peptides, and analogues	Isoleucine and derivatives	1.25422e+08	1.36338e+08	1.11082e+08	1.10456e+08	7.71949e+07	1.2078e+08	1.12636e+08	1.24934e+08	1.45875e+08	9.19016e+07	1.38884e+08	1.37217e+08	1.56425e+08	9.26448e+07	1.31941e+08	1.23319e+08	1.24816e+08	1.06919e+08
D-Gluconic acid	C6 H12 O7	196.059	Organic oxygen compounds	Organooxygen compounds	Carbohydrates and carbohydrate conjugates	Gluconolactones	1.0143e+07	1.22916e+07	1.10359e+07	1.39889e+07	1.4539e+07	1.6528e+07	1.26727e+08	9.78031e+07	1.1048e+08	7.94754e+07	1.31354e+08	1.41337e+08	6.93e+06	7.69749e+06	7.56806e+06	6.98252e+06	7.62586e+06	8.6393e+06
ST 24:1;O4;T	C26 H45 N O7 S	515.292					7.92357e+07	8.28017e+07	6.65222e+07	5.98706e+07	2.6104e+07	6.79301e+07	2.79339e+08	1.10929e+08	3.41838e+07	2.61493e+07	1.94325e+07	5.15376e+07	4.34209e+06	2.15374e+06	2.50449e+06	6.15754e+06	1.78887e+06	3.32835e+06
PC 16:0_16:1	C40 H78 N O8 P	777.554					9.06975e+07	7.32455e+07	1.40497e+08	1.79494e+08	1.5197e+08	7.8469e+07	6.79095e+07	9.09183e+07	9.02057e+07	7.61438e+07	1.98818e+07	7.66518e+07	1.95697e+07	2.94561e+07	1.0458e+08	2.58225e+07	3.898e+07	2.02746e+08
FAHFA 16:0/18:2	C34 H62 O4	534.463					1.86874e+07	1.50312e+07	1.33644e+07	9.6544e+06	9.99882e+06	1.27954e+07	4.4168e+07	3.45824e+07	2.89052e+07	1.40195e+07	1.64159e+07	7.86735e+06	2.28134e+07	8.01142e+06	6.3143e+06	1.05457e+07	3.87924e+06	7.9181e+06
4-Aminobutyric acid	C4 H9 N O2	103.063	Organic acids and derivatives	Carboxylic acids and derivatives	Amino acids, peptides, and analogues	Gamma amino acids and derivatives	4.18506e+07	3.60656e+07	2.87101e+07	3.18934e+07	3.22984e+07	4.75372e+07	3.91973e+07	3.82027e+07	4.56804e+07	3.59698e+07	4.25216e+07	4.49079e+07	2.22378e+07	2.39945e+07	2.01114e+07	1.51483e+07	2.14972e+07	2.18119e+07
Corticosterone	C21 H30 O4	346.212	Lipids and lipid-like molecules	Steroids and steroid derivatives	Hydroxysteroids	21-hydroxysteroids	1.01954e+07	1.06527e+07	1.08798e+07	7.40394e+06	8.77746e+06	1.05607e+07	6.05472e+07	3.90001e+07	2.95244e+07	2.68499e+07	2.13849e+07	2.47919e+07	2.52756e+06	2.2806e+06	2.66633e+06	2.93418e+06	2.00619e+06	2.8161e+06
FAHFA 20:4/20:4	C40 H62 O4	606.463					1.1784e+07	1.11881e+07	7.4833e+06	8.20842e+06	5.87579e+06	8.57355e+06	3.99654e+07	2.7908e+07	2.62243e+07	9.03056e+06	1.13511e+07	3.76534e+06	7.94802e+06	2.17033e+06	1.22734e+06	3.268e+06	1.1194e+06	2.96356e+06
LPE 16:3	C21 H38 N O7 P	447.239	Lipids and lipid-like molecules	Glycerophospholipids	Glycerophosphoethanolamines	1-acyl-sn-glycero-3-phosphoethanolamines	1.63986e+07	1.82658e+07	3.34072e+07	1.06703e+07	2.55238e+07	1.39558e+07	3.9682e+07	3.51887e+07	1.7248e+07	8.35464e+06	1.80159e+07	9.98292e+06	163965	209039	223169	163631	205457	207165
17-AAG	C31 H43 N3 O8	567.285					5.40121e+07	6.63789e+07	3.87455e+07	3.40332e+07	2.75366e+07	4.25969e+07	1.35707e+08	1.07385e+08	7.20255e+07	2.52341e+07	2.5305e+07	4.74541e+07	1.7141e+07	2.08288e+07	1.9932e+07	1.44322e+07	9.91337e+06	1.71198e+07
1-Methyladenosine	C11 H15 N5 O4	281.112	Nucleosides, nucleotides, and analogues	Purine nucleosides	Not available	Purine nucleosides	1.6068e+07	1.26512e+07	1.36881e+07	1.17324e+07	2.19243e+07	1.81029e+07	1.07405e+07	1.38582e+07	1.50636e+07	2.31647e+07	1.94225e+07	2.85961e+07	2.4487e+06	3.43949e+06	3.1083e+06	1.01986e+06	2.19164e+06	2.03592e+06
PE O-16:1_20:3	C41 H76 N O7 P	725.538					2.70407e+07	2.05942e+07	1.92145e+07	2.11234e+06	1.69469e+06	1.38414e+06	225051	698913	5.40559e+06	1.10268e+07	1.11454e+07	2.67125e+07	2.5955e+06	7.82668e+06	2.22612e+06	4.96594e+07	1.66913e+08	1.6983e+07
4-(4-nitrophenylazo)aniline	C12 H10 N4 O2	242.081					1.43731e+07	1.01636e+07	7.88868e+06	7.83963e+06	8.54738e+06	9.40743e+06	1.33651e+07	1.15202e+07	3.52657e+07	1.128e+07	1.16704e+07	1.11147e+07	1.25747e+07	7.24687e+06	7.67235e+06	7.48372e+06	1.01209e+07	9.09819e+06
PC 16:0_20:4	C44 H80 N O8 P	827.569					3.41705e+07	1.98008e+07	2.28632e+07	3.19621e+07	3.99129e+07	3.84479e+07	2.55013e+07	3.31615e+07	3.58131e+07	2.63332e+07	2.50398e+07	7.47292e+07	3.79899e+07	4.47508e+07	3.23832e+07	1.33841e+07	2.93535e+07	3.6738e+07
D-Mannitol 1-phosphate	C6 H15 O9 P	262.049	Organic oxygen compounds	Organooxygen compounds	Carbohydrates and carbohydrate conjugates	Monosaccharide phosphates	2.67392e+07	2.66896e+07	2.10599e+07	1.82467e+07	1.92732e+07	2.33244e+07	2.36295e+07	3.51396e+07	3.53961e+07	1.64528e+07	1.57088e+07	1.49033e+07	1.16854e+07	1.15243e+07	9.83769e+06	1.15004e+07	1.01992e+07	9.81209e+06
3-amino-1H-pyrazolo[4,3-c]pyridine-4,6-diol	C6 H6 N4 O2	166.048					1.23255e+07	1.4636e+07	1.33966e+07	1.48138e+07	1.68039e+07	1.49675e+07	2.00045e+07	2.02236e+07	3.34445e+07	1.6034e+07	2.74503e+07	2.01974e+07	1.78596e+07	2.1589e+07	1.92787e+07	1.92992e+07	2.07232e+07	1.80659e+07
Glucose-6-phosphate	C6 H13 O9 P	214.024	Organic oxygen compounds	Organooxygen compounds	Carbohydrates and carbohydrate conjugates	Hexose phosphates	6.54787e+07	5.47832e+07	4.06571e+07	4.74463e+07	5.92882e+07	7.66805e+07	7.14544e+06	5.8831e+06	1.02306e+07	1.27254e+07	2.30976e+07	2.78263e+07	6.57438e+07	4.67087e+07	4.13681e+07	2.83321e+07	4.52753e+07	4.64061e+07
LPC 16:3	C24 H44 N O7 P	535.292	Lipids and lipid-like molecules	Glycerophospholipids	Glycerophosphocholines	Phosphocholines	1.59904e+07	1.97124e+07	2.93256e+07	1.18905e+07	2.24353e+07	1.43209e+07	2.91894e+07	3.45961e+07	1.6206e+07	1.42751e+07	1.55947e+07	1.31166e+07	567915	228380	260228	450236	234056	232555
Trehalose-6-phosphate	C12 H23 O14 P	422.085	Organic oxygen compounds	Organooxygen compounds	Carbohydrates and carbohydrate conjugates	Disaccharide phosphates	1.06576e+06	1.00415e+06	1.15444e+06	1.13469e+06	1.17018e+06	1.11433e+06	721459	827432	748992	932147	1.01059e+06	1.02194e+06	2.41416e+07	1.85213e+07	1.5693e+07	8.05407e+06	2.00718e+07	1.97848e+07
Deoxycholic acid	C24 H40 O4	392.293	Lipids and lipid-like molecules	Steroids and steroid derivatives	Bile acids, alcohols and derivatives	Dihydroxy bile acids, alcohols and derivatives	6.12034e+06	1.8186e+07	4.48832e+07	1.21282e+07	4.24642e+06	6.13809e+06	8.55125e+06	5.55762e+06	2.01429e+07	3.69722e+06	3.4373e+06	4.25191e+06	1.15918e+07	2.48105e+06	8.39626e+06	4.97884e+06	1.22672e+06	6.82401e+06
L-Ornithine	C5 H12 N2 O2	132.09	Organic acids and derivatives	Carboxylic acids and derivatives	Amino acids, peptides, and analogues	L-alpha-amino acids	2.79518e+07	3.27589e+07	3.33888e+07	3.7067e+07	4.40735e+07	4.4466e+07	2.20619e+07	2.29573e+07	2.02548e+07	3.50974e+07	4.29862e+07	3.55928e+07	1.74641e+07	1.93511e+07	2.36917e+07	1.14875e+07	2.96765e+07	2.15262e+07
O-Phospho-L-serine	C3 H8 N O6 P	185.009	Organic acids and derivatives	Carboxylic acids and derivatives	Amino acids, peptides, and analogues	L-alpha-amino acids	3.75081e+07	3.46429e+07	2.61029e+07	2.9597e+07	3.7569e+07	2.59281e+07	4.09059e+07	4.11739e+07	4.6069e+07	3.51217e+07	4.0137e+07	5.21295e+07	1.85127e+07	1.00994e+07	7.24701e+06	1.47793e+07	9.72099e+06	1.25711e+07
FAHFA 18:0/20:2	C38 H70 O4	590.526					6.45944e+06	4.64452e+06	1.96846e+06	636542	401148	1.97203e+06	1.01605e+07	1.92194e+07	1.53873e+07	3.34549e+06	5.8379e+06	8.68581e+06	1.46092e+07	7.2976e+06	6.73042e+06	4.93575e+06	4.15476e+06	7.62309e+06
Cer 18:1;2O/18:0	C36 H71 N O3	565.544					6.24943e+06	2.56078e+06	3.08461e+06	2.33615e+06	7.32575e+06	1.67043e+06	1.01828e+06	360309	776875	5.52816e+06	1.87561e+07	3.14745e+06	2.03934e+06	756129	1.81955e+06	2.01538e+06	1.17971e+06	1.21922e+06
LPC 20:5	C28 H48 N O7 P	587.324	Lipids and lipid-like molecules	Glycerophospholipids	Glycerophosphocholines	Phosphocholines	8.85348e+06	9.90588e+06	9.32505e+06	7.96975e+06	1.03393e+07	1.01863e+07	2.38467e+07	1.92867e+07	1.55005e+07	6.91739e+06	6.63858e+06	4.97108e+06	7.04816e+06	5.65154e+06	4.47634e+06	1.14228e+07	1.01816e+07	6.08931e+06
Cer 18:0;2O/2:0	C20 H41 N O3	343.309					1.95491e+06	663005	913252	676959	1.16465e+06	630025	839382	1.43611e+06	2.93358e+06	743833	786358	870325	2.04206e+07	1.2286e+07	3.6442e+07	1.07347e+07	8.69693e+06	1.31042e+07
L-Arabinitol	C5 H12 O5	152.069	Organic oxygen compounds	Organooxygen compounds	Carbohydrates and carbohydrate conjugates	Sugar alcohols	600419	1.12076e+06	2.38515e+06	688665	206086	109466	8716.03	277925	10684	496907	229310	319521	179231	409449	226433	1.41498e+06	84083.6	13464.1
Psilocybin	C12 H17 N2 O4 P	302.102	Organoheterocyclic compounds	Indoles and derivatives	Tryptamines and derivatives	Tryptamines and derivatives	2.63804e+07	2.03844e+07	1.60607e+07	1.53232e+07	1.67143e+07	1.78987e+07	2.56658e+07	2.23674e+07	4.75574e+07	1.93539e+07	2.24365e+07	2.06349e+07	2.25357e+07	1.4479e+07	1.55535e+07	1.62305e+07	1.8229e+07	1.62229e+07
Glu-Gln	C10 H17 N3 O6	275.112	Organic acids and derivatives	Carboxylic acids and derivatives	Amino acids, peptides, and analogues	Dipeptides	9.2088e+06	6.0192e+06	9.91995e+06	6.46917e+06	6.45772e+06	6.47192e+06	2.01892e+07	1.51611e+07	2.31152e+07	1.96344e+07	1.9518e+07	2.62165e+07	1.58511e+07	7.90028e+06	9.04821e+06	8.7077e+06	1.09844e+07	1.25615e+07
Deoxyribose 5-Phosphate	C5 H11 O7 P	214.024					4.98866e+07	4.87911e+07	3.77778e+07	4.87486e+07	6.07234e+07	6.0532e+07	5.15253e+06	3.97885e+06	7.31339e+06	1.21559e+07	1.92713e+07	2.51092e+07	5.00974e+07	3.966e+07	4.12813e+07	1.81223e+07	4.41671e+07	4.21292e+07
Quinaldic acid	C10 H7 N O2	173.048	Organoheterocyclic compounds	Quinolines and derivatives	Quinoline carboxylic acids	Quinoline carboxylic acids	9.60956e+06	7.3443e+06	4.45322e+06	3.62138e+06	5.13932e+06	5.03398e+06	7.87217e+06	8.20469e+06	2.27334e+07	6.98498e+06	6.92469e+06	5.01592e+06	6.72342e+06	3.96969e+06	3.34164e+06	3.11956e+06	6.15343e+06	5.44223e+06
16-Hydroxyhexadecanoic acid	C16 H32 O3	272.235	Lipids and lipid-like molecules	Fatty Acyls	Fatty acids and conjugates	Long-chain fatty acids	7.59519e+06	1.17415e+07	1.41004e+07	8.45001e+06	1.09532e+07	9.38025e+06	1.95999e+07	1.37231e+07	1.04718e+07	1.06087e+07	9.44447e+06	1.16528e+07	3.5574e+06	3.87665e+06	6.40367e+06	4.79749e+06	5.80271e+06	4.61432e+06
Dulcitol	C6 H14 O6	182.079	Organic oxygen compounds	Organooxygen compounds	Carbohydrates and carbohydrate conjugates	Sugar alcohols	669216	1.11631e+06	2.4455e+06	671131	282692	140780	28735.6	237716	35252.5	395323	242805	363296	194953	364396	221713	1.47445e+06	59937.4	34717.5
5-Methylcytidine	C10 H15 N3 O5	257.102	Nucleosides, nucleotides, and analogues	Pyrimidine nucleosides	Not available	Pyrimidine nucleosides	9.10403e+06	7.12765e+06	1.14117e+07	6.70221e+06	7.79215e+06	7.95763e+06	3.1204e+07	2.01933e+07	3.17238e+07	2.04256e+07	1.94544e+07	2.64366e+07	2.07145e+07	8.40316e+06	1.07223e+07	1.25486e+07	1.45362e+07	1.58269e+07
Ergothioneine	C9 H15 N3 O2 S	229.089	Organic acids and derivatives	Carboxylic acids and derivatives	Amino acids, peptides, and analogues	Histidine and derivatives	502509	446219	525501	663290	784798	747635	1.51263e+06	1.47193e+06	1.99393e+06	1.56728e+06	1.63395e+06	1.24258e+06	4.38947e+06	4.88162e+06	4.04797e+06	4.14031e+06	2.97088e+06	5.6581e+06
LPE O-20:1	C25 H52 N O6 P	493.354					2.39328e+07	1.70252e+07	2.06166e+07	8.66977e+06	6.30961e+06	3.63013e+06	1.52558e+07	1.69034e+07	2.48685e+07	4.85187e+06	7.45976e+06	4.93022e+06	4.62933e+06	9.61223e+06	3.69129e+06	5.56554e+06	3.62474e+06	2.44141e+06
Dl-Threitol	C4 H10 O4	122.058	Organic oxygen compounds	Organooxygen compounds	Carbohydrates and carbohydrate conjugates	Sugar alcohols	1.39301e+06	1.87588e+06	2.85331e+06	1.62727e+06	696115	346289	28230.2	593024	34632.6	1.20966e+06	655931	636098	461361	780889	487063	2.08068e+06	203648	34107
LPE O-17:0	C22 H48 N O6 P	453.323					4.66565e+06	3.27536e+06	3.50292e+06	3.81039e+06	3.15846e+06	2.5888e+06	1.03238e+07	1.18041e+07	1.81468e+07	1.14175e+07	6.24659e+06	9.86493e+06	270969	170721	193202	163566	180643	184450
Prostaglandin A3	C20 H28 O4	332.195	Lipids and lipid-like molecules	Fatty Acyls	Eicosanoids	Prostaglandins and related compounds	1.49367e+07	1.54935e+07	1.2123e+07	1.32773e+07	8.57173e+06	1.64975e+07	1.40142e+07	1.36217e+07	1.89644e+07	9.15797e+06	1.73185e+07	1.3931e+07	1.65532e+07	7.49993e+06	1.19195e+07	1.18664e+07	1.01663e+07	1.22728e+07
Fumaric acid	C4 H4 O4	116.011	Organic acids and derivatives	Carboxylic acids and derivatives	Dicarboxylic acids and derivatives	Dicarboxylic acids and derivatives	1.57026e+07	1.97274e+07	1.73521e+07	1.68052e+07	1.67159e+07	1.57219e+07	5.43758e+07	3.13814e+07	3.43237e+07	3.16531e+07	4.47356e+07	2.57013e+07	2.19064e+07	1.95208e+07	2.0379e+07	1.81925e+07	1.5179e+07	1.88273e+07
PC 18:0_20:4	C46 H84 N O8 P	855.599					3.27427e+07	4.87257e+07	1.56314e+08	1.77938e+08	2.45768e+08	3.907e+08	3.04903e+07	1.82794e+07	8.27442e+06	1.24638e+08	2.60755e+08	1.10971e+09	3.3401e+06	5.14801e+06	5.74522e+06	1.07448e+06	1.17509e+08	1.42929e+07
Acetyl-N-formyl-5-methoxykynurenamine	C13 H16 N2 O4	264.109	Organic oxygen compounds	Organooxygen compounds	Carbonyl compounds	Alkyl-phenylketones	6.13401e+06	4.7679e+06	6.47574e+06	5.88528e+06	5.44268e+06	5.97088e+06	9.20466e+06	6.49753e+06	1.63182e+07	1.02658e+07	9.06682e+06	9.70769e+06	5.37916e+06	3.194e+06	4.28775e+06	3.50669e+06	4.44616e+06	5.635e+06
Cer 18:1;2O/24:1	C42 H81 N O3	693.628					1.16314e+06	896170	982921	2.46683e+07	1.81332e+07	2.92241e+07	1.19805e+07	4.36439e+07	3.41337e+07	1.86794e+07	1.56844e+07	5.91828e+07	1.52459e+07	4.80503e+07	6.15529e+07	3.73885e+07	2.611e+07	1.70899e+07
(+/-)12(13)-DiHOME	C18 H34 O4	296.235	Lipids and lipid-like molecules	Fatty Acyls	Fatty acids and conjugates	Long-chain fatty acids	1.14845e+07	6.85876e+06	1.33763e+07	8.3796e+06	6.46718e+06	7.17156e+06	1.69229e+07	1.24385e+07	1.26878e+07	8.9985e+06	8.52614e+06	9.11185e+06	7.21892e+06	9.81088e+06	5.43181e+06	3.94832e+06	1.12875e+07	4.28027e+06
Naringenin	C15 H12 O5	272.069	Phenylpropanoids and polyketides	Flavonoids	Flavans	Flavanones	1.03445e+07	4.88386e+06	8.89622e+06	3.42069e+06	7.19524e+06	5.02492e+06	1.22233e+06	752852	753825	1.26297e+06	1.12352e+06	1.54933e+06	143618	785978	186409	1.80375e+06	156537	2.14896e+06
LPI 20:4	C29 H49 O12 P	620.298	Lipids and lipid-like molecules	Glycerophospholipids	Glycerophosphoinositols	Phosphatidylinositols	2.29238e+07	1.17349e+07	1.59123e+07	6.46509e+06	6.01002e+06	7.03854e+06	5.38905e+06	1.73828e+07	1.21632e+07	1.06958e+07	5.58358e+06	8.16227e+06	3.1241e+06	4.02195e+07	3.56681e+07	1.41253e+07	3.08085e+07	1.37412e+07
L-arginine	C6 H14 N4 O2	174.112	Organic acids and derivatives	Carboxylic acids and derivatives	Amino acids, peptides, and analogues	L-alpha-amino acids	4.92227e+07	4.96774e+07	5.10428e+07	4.35781e+07	5.22289e+07	5.58305e+07	3.15692e+07	2.92319e+07	3.67609e+07	3.34788e+07	5.07621e+07	4.11755e+07	2.363e+07	3.36785e+07	2.6606e+07	1.89332e+07	2.75795e+07	2.91734e+07
(±)9(10)-DiHOME	C18 H34 O4	314.246					5.98573e+06	5.22416e+06	8.13189e+06	5.3264e+06	5.55101e+06	6.13935e+06	2.44482e+07	1.04879e+07	1.77887e+07	1.04552e+07	9.64394e+06	1.21851e+07	3.28288e+06	4.06422e+06	760700	4.48936e+06	4.36128e+06	4.43986e+06
FAHFA 22:4/18:0	C40 H70 O4	614.529					2.801e+06	2.75352e+06	3.02395e+06	2.33198e+06	1.35065e+06	1.44694e+06	5.76262e+06	2.84039e+06	3.59681e+06	1.42729e+06	1.33696e+06	550650	1.12625e+06	316680	152446	399147	147934	129742
Glycerol-3-phosphate	C3 H9 O6 P	172.014	Lipids and lipid-like molecules	Glycerophospholipids	Glycerophosphates	Glycerophosphates	4.42926e+06	3.60446e+06	3.26319e+06	3.80633e+06	1.24844e+06	4.66675e+06	8.73564e+06	7.96729e+06	1.09465e+07	3.74547e+06	1.29953e+07	1.33438e+07	2.58634e+07	2.83109e+07	1.74692e+07	3.02729e+07	1.79764e+07	2.92307e+07
LPE O-18:2	C23 H46 N O6 P	463.307					2.56688e+06	2.0815e+06	1.97566e+06	2.21301e+06	1.58374e+06	1.60552e+06	9.29759e+06	7.88863e+06	8.33607e+06	7.85127e+06	3.26139e+06	5.9508e+06	297648	234717	209876	265325	223050	217487
Pyridoxine	C8 H11 N O3	169.074	Organoheterocyclic compounds	Pyridines and derivatives	Pyridoxines	Pyridoxines	9.03651e+06	1.03883e+07	6.80755e+06	5.95221e+06	5.08623e+06	6.95169e+06	1.50777e+07	2.03091e+07	2.07513e+07	6.73008e+06	6.70316e+06	5.33944e+06	7.53769e+06	4.47534e+06	3.04464e+06	4.63833e+06	2.56988e+06	3.14768e+06
LPA 20:4	C23 H39 O7 P	458.244	Lipids and lipid-like molecules	Glycerophospholipids	Glycerophosphates	1,2-diacylglycerol-3-phosphates	2.55747e+07	2.18154e+07	2.00356e+07	1.54006e+07	1.48151e+07	1.51196e+07	7.79795e+06	2.06161e+07	1.5188e+07	1.09395e+07	4.35899e+06	6.49251e+06	3.55352e+06	4.65567e+07	3.4696e+07	1.54454e+07	3.33998e+07	1.79325e+07
LPE 24:4	C29 H52 N O7 P	557.349	Lipids and lipid-like molecules	Glycerophospholipids	Glycerophosphoethanolamines	1-acyl-sn-glycero-3-phosphoethanolamines	7.41484e+06	4.86546e+06	4.29822e+06	6.31808e+06	3.40328e+06	4.90574e+06	8.82694e+06	1.18679e+07	7.68041e+06	1.4099e+07	9.56405e+06	4.58023e+06	3.48723e+06	3.07055e+06	1.90182e+06	1.78633e+06	1.04214e+06	1.78808e+06
Docosatrienoic Acid	C22 H38 O2	334.288	Lipids and lipid-like molecules	Fatty Acyls	Fatty acids and conjugates	Very long-chain fatty acids	2.55581e+07	2.88401e+07	3.14235e+07	2.42794e+07	1.7389e+07	1.91405e+07	1.30927e+07	7.21874e+06	7.43726e+06	6.08336e+06	5.29637e+06	4.8076e+06	1.20732e+07	8.07873e+06	6.59069e+06	7.11949e+06	6.47722e+06	6.24953e+06
Ribulose-5-phosphate	C5 H11 O8 P	230.019	Organic oxygen compounds	Organooxygen compounds	Carbohydrates and carbohydrate conjugates	Pentose phosphates	8.64864e+06	1.12338e+07	8.57338e+06	7.17795e+06	1.35586e+07	6.66643e+06	1.22004e+06	2.07798e+06	1.81843e+06	1.35793e+06	2.63268e+06	2.04131e+06	1.33113e+07	1.34113e+07	1.49207e+07	1.48929e+07	1.48995e+07	1.48926e+07
2-Hydroxy-4-methylthiobutanoic acid	C5 H10 O3 S	150.035	Lipids and lipid-like molecules	Fatty Acyls	Fatty acids and conjugates	Thia fatty acids	3.9758e+06	5.72588e+06	2.1097e+07	4.74715e+06	4.26645e+06	4.53416e+06	986145	1.27459e+06	1.33636e+06	1.05227e+06	1.15371e+06	1.07519e+06	864732	721899	824570	816090	748670	756550
Thymidine 5'-monophosphate	C10 H15 N2 O8 P	322.052	Nucleosides, nucleotides, and analogues	Pyrimidine nucleotides	Pyrimidine deoxyribonucleotides	Pyrimidine 2'-deoxyribonucleoside monophosphates	5.08711e+07	5.92078e+07	7.04553e+07	8.0222e+07	6.47168e+07	4.86482e+07	3.86143e+07	3.82563e+07	6.26929e+07	5.87022e+07	4.45784e+07	3.55794e+07	515130	635051	693678	609261	702750	647954
D-Proline	C5 H9 N O2	115.063	Organic acids and derivatives	Carboxylic acids and derivatives	Amino acids, peptides, and analogues	Proline and derivatives	6.13249e+06	5.37747e+06	2.76134e+06	3.29388e+06	3.88569e+06	3.67457e+06	5.56606e+06	6.13012e+06	1.18542e+07	3.17858e+06	3.72025e+06	4.8829e+06	3.24642e+06	2.86393e+06	3.22229e+06	2.95454e+06	3.23168e+06	2.60647e+06
PC 14:0_18:2	C40 H76 N O8 P	775.544					583961	1.63012e+06	595392	557463	615222	585625	411170	439599	459638	7.27969e+06	477233	494461	295050	582959	472633	3.84051e+06	305361	338425
LPC 17:1	C25 H50 N O7 P	553.338	Lipids and lipid-like molecules	Glycerophospholipids	Glycerophosphocholines	Phosphocholines	2.46064e+07	2.21575e+07	1.93948e+07	2.21486e+07	1.8766e+07	1.69267e+07	1.69424e+07	1.31507e+07	1.88722e+07	1.28571e+07	1.00436e+07	1.07588e+07	1.46463e+07	9.9755e+06	7.23619e+06	1.09319e+07	6.08405e+06	8.50393e+06
Daidzein	C15 H10 O4	254.059	Phenylpropanoids and polyketides	Isoflavonoids	Isoflav-2-enes	Isoflavones	1.91432e+07	2.19938e+07	2.12485e+07	2.65111e+07	1.55851e+07	2.72628e+07	1.07552e+07	9.08253e+06	1.3532e+07	1.14797e+07	1.12763e+07	8.64861e+06	1.91893e+06	1.34145e+06	1.73621e+06	2.37718e+06	1.05264e+06	1.15801e+06
L-Hydroxyproline	C5 H9 N O3	131.058	Organic acids and derivatives	Carboxylic acids and derivatives	Amino acids, peptides, and analogues	Proline and derivatives	3.83584e+06	3.86055e+06	3.86288e+06	4.01334e+06	4.24894e+06	4.58629e+06	1.63893e+07	1.82485e+07	1.66132e+07	5.92148e+06	1.66491e+07	1.97498e+07	4.51005e+06	3.66144e+06	4.36485e+06	5.48505e+06	3.23715e+06	4.80745e+06
13Z,16Z-Docosadienoic Acid	C22 H40 O2	336.303					7.13509e+06	7.24152e+06	8.32263e+06	6.11178e+06	4.40938e+06	5.9155e+06	9.81071e+06	8.44776e+06	6.97284e+06	4.30461e+06	5.83468e+06	4.87232e+06	6.85891e+06	5.72067e+06	4.35664e+06	4.57272e+06	2.89894e+06	3.5889e+06
ethyl 3-cyano-6-methyl-2-(phenylthio)isonicotinate	C16 H14 N2 O2 S	298.074					5.39677e+06	5.2767e+06	3.93676e+06	4.07911e+06	5.3162e+06	6.18859e+06	1.00224e+07	7.10345e+06	9.08305e+06	1.25361e+07	8.65961e+06	9.75015e+06	638544	709435	623195	1.07335e+06	788439	1.25061e+06
HexCer 20:0;2O/12:0;O	C38 H75 N O9	749.576					1.84128e+07	1.17752e+07	1.18926e+07	1.72908e+07	1.58127e+07	1.73672e+07	9.33656e+06	1.85441e+07	2.21363e+07	1.35956e+07	9.12086e+06	1.47576e+07	1.0989e+07	1.34208e+07	2.63469e+07	6.32327e+06	1.22788e+07	2.0967e+07
gamma-Glutamylmethionine	C10 H18 N2 O5 S	278.094	Organic acids and derivatives	Carboxylic acids and derivatives	Amino acids, peptides, and analogues	Dipeptides	7.99099e+06	6.7033e+06	4.76687e+06	5.94798e+06	6.00022e+06	7.45712e+06	1.1828e+07	9.25806e+06	1.13745e+07	5.78218e+06	9.03262e+06	7.82601e+06	9.60113e+06	8.59802e+06	7.76473e+06	6.47241e+06	7.50657e+06	8.16223e+06
2-Hydroxybutyric acid	C4 H8 O3	104.048	Organic acids and derivatives	Hydroxy acids and derivatives	Beta hydroxy acids and derivatives	Beta hydroxy acids and derivatives	1.14638e+06	1.21906e+06	1.01899e+06	793494	1.31722e+06	641479	208520	452151	239208	934860	649581	758931	449280	661488	665894	1.22175e+06	461993	348950
PG O-19:2_18:2	C43 H79 O9 P	770.558					3.52054e+07	2.79746e+07	3.98187e+07	4.55393e+07	2.61491e+07	2.30082e+07	7.66175e+06	9.34621e+06	1.27697e+07	6.27219e+07	1.23849e+07	1.08315e+07	9.61098e+06	1.11598e+07	6.6992e+07	1.59049e+07	2.22071e+07	3.801e+07
LPE 17:1	C22 H44 N O7 P	465.286	Lipids and lipid-like molecules	Glycerophospholipids	Glycerophosphoethanolamines	1-acyl-sn-glycero-3-phosphoethanolamines	1.17314e+07	7.23482e+06	1.15422e+07	7.91239e+06	8.54224e+06	7.21951e+06	9.80192e+06	9.37967e+06	6.67051e+06	3.94316e+06	5.71263e+06	2.51807e+06	1.96429e+06	1.70664e+06	1.01474e+06	1.42687e+06	915146	1.43401e+06
LPE 15:0	C20 H42 N O7 P	439.27	Lipids and lipid-like molecules	Glycerophospholipids	Glycerophosphoethanolamines	1-acyl-sn-glycero-3-phosphoethanolamines	9.37802e+06	5.82896e+06	1.63351e+07	5.60215e+06	9.99176e+06	6.19421e+06	7.86962e+06	6.97257e+06	4.04678e+06	2.13668e+06	4.85609e+06	1.98141e+06	330588	277483	304036	267167	290824	302080
LPE 19:0	C24 H50 N O7 P	495.334	Lipids and lipid-like molecules	Glycerophospholipids	Glycerophosphoethanolamines	1-acyl-sn-glycero-3-phosphoethanolamines	5.06755e+06	5.44826e+06	5.87755e+06	3.30793e+06	5.08376e+06	3.2197e+06	9.58822e+06	6.64728e+06	5.29477e+06	6.07887e+06	5.84379e+06	3.24155e+06	273820	272917	272359	395037	240346	294940
D-Threose	C4 H8 O4	120.043	Organic oxygen compounds	Organooxygen compounds	Carbohydrates and carbohydrate conjugates	Monosaccharides	783716	1.08667e+06	1.21794e+06	754320	465840	351381	117317	340011	99782.3	739648	530288	485252	327016	457678	437898	1.04818e+06	343109	118699
Monobenzyl phthalate	C15 H12 O4	256.074	Benzenoids	Benzene and substituted derivatives	Benzoic acids and derivatives	Benzoic acid esters	1.25312e+07	5.1491e+06	1.13081e+07	3.86162e+06	7.09166e+06	5.84166e+06	404851	204474	255120	525098	239043	398520	104318	815822	142883	1.9264e+06	131443	1.46795e+06
Equol	C15 H14 O3	242.09	Phenylpropanoids and polyketides	Isoflavonoids	Isoflavans	Isoflavanols	812195	655438	573997	1.17366e+06	1.5461e+06	353661	7.31564e+06	7.46669e+06	4.04972e+06	6.51772e+06	5.19592e+06	1.16168e+07	9.38011e+06	7.63213e+06	1.21839e+07	8.50895e+06	1.35574e+07	1.04936e+07
Lysopg 18:1	C24 H47 O9 P	510.297	Lipids and lipid-like molecules	Glycerophospholipids	Glycerophosphocholines	1-acyl-sn-glycero-3-phosphocholines	1.03601e+07	1.15438e+07	9.1009e+06	7.83284e+06	9.2292e+06	7.3678e+06	1.08166e+07	1.13908e+07	1.72333e+07	8.18728e+06	4.89009e+06	5.65181e+06	5.20627e+06	3.68425e+06	5.92409e+06	4.63024e+06	2.89782e+06	6.13834e+06
SM 8:1;2O/26:0	C39 H79 N2 O6 P	748.575					7.1139e+06	5.09654e+06	4.68526e+06	8.16289e+06	5.04996e+06	7.42519e+06	3.43291e+06	5.09324e+06	8.59673e+06	7.0838e+06	3.66083e+06	6.02415e+06	5.16584e+06	4.22845e+06	1.24852e+07	3.98446e+06	4.616e+06	7.23964e+06
Cystine	C6 H12 N2 O4 S2	240.024	Organic acids and derivatives	Carboxylic acids and derivatives	Amino acids, peptides, and analogues	L-cysteine-S-conjugates	7.64121e+06	8.96869e+06	6.12008e+06	7.29984e+06	6.3144e+06	1.06022e+07	7.92688e+06	1.39739e+07	9.10056e+06	1.71845e+07	1.10308e+07	1.27882e+07	5.8687e+08	1.83637e+06	4.69621e+08	2.72156e+08	5.50019e+08	4.98339e+08
MAG (18:2)	C21 H38 O4	354.277	Lipids and lipid-like molecules	Fatty Acyls	Lineolic acids and derivatives	Lineolic acids and derivatives	4.783e+06	3.81974e+06	5.5775e+06	2.93749e+06	3.39369e+06	3.23211e+06	7.60771e+06	5.64042e+06	4.86894e+06	3.91183e+06	4.49795e+06	2.69159e+06	3.03678e+06	2.98713e+06	1.90615e+06	1.70745e+06	1.78445e+06	1.81778e+06
5-Hydroxyindole-3-acetic acid	C10 H9 N O3	191.058	Organoheterocyclic compounds	Indoles and derivatives	Indolyl carboxylic acids and derivatives	Indole-3-acetic acid derivatives	3.18277e+06	1.33609e+06	2.40999e+06	1.6669e+06	605261	934376	2.97611e+06	1.00827e+06	6.49237e+06	1.77753e+06	1.96928e+06	2.49569e+06	1.20174e+06	869446	829764	627645	2.07301e+06	1.19917e+06
Glu-Glu	C10 H16 N2 O7	276.096	Organic acids and derivatives	Carboxylic acids and derivatives	Amino acids, peptides, and analogues	Dipeptides	1.85392e+06	3.00316e+06	1.9805e+06	1.68653e+06	1.86237e+06	2.40228e+06	3.15732e+06	2.39664e+06	4.63873e+06	2.93178e+06	3.29079e+06	3.03327e+06	1.92891e+06	1.65292e+06	1.78648e+06	1.28811e+06	1.98451e+06	1.42499e+06
Cer 18:0;2O/22:0	C40 H81 N O3	669.629					668430	605011	697023	1.44904e+07	1.21672e+07	9.0985e+06	4.40802e+06	8.43763e+06	1.67651e+07	5.51514e+06	6.11489e+06	1.62952e+07	1.56379e+07	1.9667e+07	3.52164e+07	6.70047e+06	1.22821e+07	1.17203e+07
LPC 19:0	C27 H56 N O7 P	583.386	Lipids and lipid-like molecules	Glycerophospholipids	Glycerophosphocholines	Phosphocholines	3.62667e+06	5.23057e+06	4.33255e+06	2.22311e+06	3.69515e+06	1.91566e+06	9.62675e+06	6.04599e+06	6.52355e+06	4.67071e+06	2.1276e+06	3.08746e+06	511320	351760	252364	880819	347093	417304
Arachidic Acid	C20 H40 O2	312.303	Lipids and lipid-like molecules	Fatty Acyls	Fatty acids and conjugates	Long-chain fatty acids	953725	679750	547840	757019	717157	1.0077e+06	4.64221e+06	6.074e+06	6.37536e+06	2.41145e+06	2.46215e+06	2.63393e+06	1.09512e+06	1.20646e+06	939713	978932	769356	917786
LPE O-17:1	C22 H46 N O6 P	451.307					2.15583e+06	3.65247e+06	2.58141e+06	1.83895e+06	3.09011e+06	1.26777e+06	6.4365e+06	3.16142e+06	8.29084e+06	4.28583e+06	1.70323e+06	1.52433e+06	256837	234715	255501	208216	211283	237061
5-Methyluridine	C10 H14 N2 O6	258.086	Nucleosides, nucleotides, and analogues	Pyrimidine nucleosides	Not available	Pyrimidine nucleosides	1.11838e+07	7.78261e+06	6.71763e+06	4.55909e+06	9.96398e+06	6.77948e+06	1.09219e+07	8.12705e+06	1.07302e+07	5.13947e+06	6.57574e+06	8.97887e+06	2.07757e+07	1.325e+07	1.1698e+07	1.22806e+07	1.49389e+07	1.45532e+07
Cer 18:0;2O/18:0	C36 H73 N O3	613.566					6.66589e+06	6.02983e+06	3.1633e+06	6.3325e+06	7.04052e+06	2.5269e+06	1.42916e+06	1.12666e+06	2.31057e+06	8.16328e+06	2.14574e+07	7.26563e+06	2.60442e+06	4.71334e+06	2.51966e+06	4.68729e+06	2.01755e+06	1.7556e+06
6-Sialyllactose	C23 H39 N O19	633.213	Organic oxygen compounds	Organooxygen compounds	Carbohydrates and carbohydrate conjugates	N-acylneuraminic acids	2.54995e+06	1.99981e+06	3.26558e+06	4.50894e+06	3.12785e+06	2.43234e+06	1.73592e+06	1.90617e+06	2.09884e+06	1.34251e+06	2.50772e+06	1.74476e+06	5.81618e+06	3.53909e+06	4.31937e+06	2.35696e+06	5.85052e+06	6.82462e+06
(S)-Leucic acid	C6 H12 O3	132.079	Lipids and lipid-like molecules	Fatty Acyls	Fatty acids and conjugates	Hydroxy fatty acids	190402	353500	502070	195514	45690.1	36711.5	28656.4	62131.7	35155.4	92813	71623.4	55343.8	38513.5	92021	47946.3	612260	21825.2	34621.9
Palmitoyl ethanolamide	C18 H37 N O2	359.304	Organic acids and derivatives	Carboximidic acids and derivatives	Carboximidic acids	Carboximidic acids	363281	354880	350435	334466	341628	347411	3.14121e+06	3.65528e+06	5.51807e+06	1.95992e+06	2.36609e+06	1.93261e+06	5.65738e+06	3.57745e+06	5.38404e+06	3.27638e+06	2.40359e+06	2.70893e+06
D-(-)-Mannitol	C6 H14 O6	182.079	Organic oxygen compounds	Organooxygen compounds	Carbohydrates and carbohydrate conjugates	Sugar alcohols	8.26224e+06	6.64042e+06	4.7668e+06	8.22929e+06	1.13997e+07	7.45515e+06	2.17662e+06	2.95929e+06	3.41472e+06	3.66324e+06	4.67222e+06	5.25032e+06	1.24779e+06	1.97164e+06	2.49772e+06	1.53745e+06	1.92794e+06	3.54466e+06
Glycocholic acid	C26 H43 N O6	465.31	Lipids and lipid-like molecules	Steroids and steroid derivatives	Bile acids, alcohols and derivatives	Glycinated bile acids and derivatives	297837	264583	304856	297301	331056	308882	155922	200861	183365	314987	308869	293548	8.16308e+06	4.56674e+06	4.95773e+06	2.4537e+06	6.11685e+06	7.34886e+06
(±)9-HpODE	C18 H32 O4	312.231					3.6568e+06	2.25458e+06	3.05016e+06	2.99187e+06	3.10121e+06	3.85525e+06	7.71372e+06	7.54712e+06	5.61766e+06	5.79269e+06	6.5865e+06	6.92e+06	2.33683e+06	1.76523e+06	2.78906e+06	2.44668e+06	2.60248e+06	2.24254e+06
(R)-3-Hydroxy myristic acid	C14 H28 O3	244.204	Lipids and lipid-like molecules	Fatty Acyls	Fatty acids and conjugates	Long-chain fatty acids	1.35422e+06	1.35578e+06	2.04814e+06	812404	1.07177e+06	1.16739e+06	4.75637e+06	3.71597e+06	2.65052e+06	3.21813e+06	1.80967e+06	3.0355e+06	227534	359392	329115	327395	376006	360627
N-Acetyl-Dl-glutamic acid	C7 H11 N O5	189.064	Organic acids and derivatives	Carboxylic acids and derivatives	Amino acids, peptides, and analogues	Glutamic acid and derivatives	2.80441e+06	3.09077e+06	3.55041e+06	2.45358e+06	2.71985e+06	2.91526e+06	1.86011e+07	1.80371e+07	2.20888e+07	9.95485e+06	1.3675e+07	1.15143e+07	2.63352e+06	1.59945e+06	1.73182e+06	2.74794e+06	1.56674e+06	1.80914e+06
Methyldopa	C10 H13 N O4	211.085	Phenylpropanoids and polyketides	Phenylpropanoic acids	Not available	Phenylpropanoic acids	1.4305e+07	1.26273e+07	1.1133e+07	1.20724e+07	1.50931e+07	1.29952e+07	8.95879e+06	1.01137e+07	9.91722e+06	8.88843e+06	1.03913e+07	9.94414e+06	7.76788e+06	7.4525e+06	7.35976e+06	5.67978e+06	7.51738e+06	7.45728e+06
Nicotinamide adenine dinucleotide	C21 H27 N7 O14 P2	663.111	Nucleosides, nucleotides, and analogues	(5'-&gt;5')-dinucleotides	Not available	(5'-&gt;5')-dinucleotides	240150	206985	233369	231658	264541	241189	150207	171583	167967	214976	231535	244852	1.83217e+06	3.19652e+06	2.82214e+06	8.34095e+06	6.77497e+06	3.42264e+06
Nervonic acid	C24 H46 O2	366.35	Lipids and lipid-like molecules	Fatty Acyls	Fatty acids and conjugates	Very long-chain fatty acids	3.66672e+06	1.11427e+07	1.15751e+07	6.14101e+06	6.82196e+06	4.31638e+06	3.50669e+06	7.1876e+06	5.49832e+06	3.48739e+06	3.05467e+06	2.67377e+06	1.357e+06	9.38505e+06	6.98878e+06	2.83167e+06	7.46152e+06	3.67418e+06
Pregnenolone	C21 H32 O2	316.24	Lipids and lipid-like molecules	Steroids and steroid derivatives	Pregnane steroids	Gluco/mineralocorticoids, progestogins and derivatives	1.357e+06	1.00655e+06	780302	1.01472e+06	914267	594848	2.97251e+06	2.35351e+06	2.89578e+06	1.64887e+06	2.04953e+06	1.7164e+06	685265	319475	357672	559076	300372	454955
PC O-18:0_22:6	C48 H86 N O7 P	865.622					3.40264e+06	3.61084e+06	4.27704e+06	4.10777e+06	709315	712219	405598	460903	464956	3.94428e+06	6.49985e+06	3.48424e+07	1.20004e+06	7.2488e+06	658025	4.88391e+06	557486	558293
Prostaglandin E3	C20 H30 O5	386.181	Lipids and lipid-like molecules	Fatty Acyls	Eicosanoids	Prostaglandins and related compounds	294738	264303	248017	259343	266545	288057	168556	201039	203870	198575	210047	211665	5.51586e+06	1.99936e+06	3.59453e+06	1.81945e+06	2.38429e+06	2.44988e+06
6-(2-furyl)-2-hydroxy-4-(2-thienyl)nicotinonitrile	C14 H8 N2 O2 S	268.028					9.34916e+06	9.07801e+06	9.89255e+06	1.1049e+07	6.69122e+06	8.78766e+06	5.21724e+06	6.07888e+06	5.4162e+06	7.55252e+06	8.27321e+06	6.88367e+06	6.19596e+06	5.15196e+06	7.03141e+06	5.29681e+06	8.06167e+06	4.54694e+06
LPE 22:3	C27 H50 N O7 P	531.333	Lipids and lipid-like molecules	Glycerophospholipids	Glycerophosphoethanolamines	1-acyl-sn-glycero-3-phosphoethanolamines	3.84989e+06	4.59206e+06	3.6719e+06	3.77563e+06	1.63524e+06	3.03848e+06	2.69475e+06	3.07951e+06	1.7736e+06	2.20907e+06	1.27281e+06	479342	5.33156e+06	7.05248e+06	5.6782e+06	5.33402e+06	6.20445e+06	3.22731e+06
Linolelaidic Acid (C18:2N6T)	C18 H32 O2	280.241					1.56451e+06	1.10577e+06	1.43192e+06	949343	940885	1.17576e+06	3.52268e+06	2.88016e+06	3.50641e+06	1.91446e+06	2.51681e+06	1.96568e+06	921877	335383	514157	365812	222666	350145
LPA 16:0	C19 H39 O7 P	410.243	Lipids and lipid-like molecules	Glycerophospholipids	Glycerophosphates	1,2-diacylglycerol-3-phosphates	2.80346e+07	2.0397e+07	1.29248e+07	2.68735e+07	3.31082e+07	2.59208e+07	1.51554e+07	1.16145e+07	2.41444e+07	2.67409e+07	1.42523e+07	1.44784e+07	6.05162e+06	1.16331e+07	2.85118e+07	939687	1.86618e+07	1.85026e+07
alpha-Ketoglutaric acid	C5 H6 O5	146.022	Organic acids and derivatives	Keto acids and derivatives	Gamma-keto acids and derivatives	Gamma-keto acids and derivatives	2.53956e+06	3.60593e+06	2.63512e+06	2.09846e+06	2.87686e+06	2.49443e+06	1.38084e+07	1.3943e+06	2.35728e+06	6.69066e+06	9.75028e+06	4.98974e+06	6.30864e+06	6.70608e+06	6.20318e+06	5.45732e+06	5.2317e+06	5.55143e+06
LPE 19:1	C24 H48 N O7 P	493.318	Lipids and lipid-like molecules	Glycerophospholipids	Glycerophosphoethanolamines	1-acyl-sn-glycero-3-phosphoethanolamines	4.76525e+06	3.89281e+06	5.55516e+06	3.67543e+06	3.15397e+06	2.81417e+06	2.93697e+06	3.36705e+06	1.97288e+06	937037	1.39921e+06	479389	1.32926e+06	881479	684859	1.08753e+06	575413	820618
PE 18:0_20:5;3O	C43 H76 N O11 P	813.514					197971	1.182e+06	623530	207569	213393	201412	543256	920674	5.06151e+06	253948	252364	252394	121843	428037	189400	139229	184436	120048
Octanedioic acid	C8 H14 O4	174.089	Lipids and lipid-like molecules	Fatty Acyls	Fatty acids and conjugates	Medium-chain fatty acids	3.51673e+06	3.79171e+06	2.42879e+06	2.85866e+06	2.96801e+06	4.42394e+06	566455	3.49572e+06	4.49777e+06	4.54632e+06	6.60025e+06	6.72826e+06	834580	1.08217e+06	1.32488e+06	616808	1.83508e+06	958037
Cer 18:0;3O/20:0	C38 H77 N O4	611.587					1.36325e+06	1.006e+06	785988	348447	355389	341695	186513	206672	229245	911297	2.88198e+06	402014	364523	1.06211e+06	299842	2.44312e+06	1.03999e+06	541250
2'-Deoxyinosine	C10 H12 N4 O4	252.086	Nucleosides, nucleotides, and analogues	Purine nucleosides	Purine 2'-deoxyribonucleosides	Purine 2'-deoxyribonucleosides	332445	178060	370493	297106	243526	215332	5.10843e+06	972613	1.13e+06	2.53931e+06	705485	3.20934e+06	1.1499e+06	710556	875469	619727	1.23792e+06	1.19217e+06
L-Palmitoylcarnitine	C23 H45 N O4	399.335	Lipids and lipid-like molecules	Fatty Acyls	Fatty acid esters	Acyl carnitines	3.24309e+06	6.14564e+06	2.87715e+06	6.43963e+06	3.79337e+06	3.8104e+06	1.17834e+06	2.13776e+06	1.51151e+06	3.84403e+06	4.37678e+06	3.14358e+06	1.26973e+06	6.17461e+06	2.42327e+06	1.46968e+06	2.41421e+06	6.7068e+06
Riboflavin-5-phosphate	C17 H21 N4 O9 P	456.106	Nucleosides, nucleotides, and analogues	Flavin nucleotides	Not available	Flavin nucleotides	8.58034e+06	7.2239e+06	3.85289e+06	5.77536e+06	6.99149e+06	7.14817e+06	6.11614e+06	5.20042e+06	5.39477e+06	3.35061e+06	8.98935e+06	6.88614e+06	6.38235e+06	6.78185e+06	6.14554e+06	7.93996e+06	7.21037e+06	5.40644e+06
FAHFA 22:5/18:2	C40 H64 O4	608.48					3.62698e+06	2.68624e+06	3.13707e+06	1.49848e+06	1.49146e+06	1.9109e+06	2.86267e+06	668339	1.08566e+06	606687	461964	250323	760876	124528	144805	149262	144028	141841
N-Oleoyl dopamine	C26 H43 N O3	463.331	Benzenoids	Phenols	Benzenediols	N-acyldopamines	1.78025e+06	4.07624e+06	4.95144e+06	2.93921e+06	2.43152e+06	3.28348e+06	185695	236722	213978	305220	316336	343227	2.90142e+06	1.9139e+06	2.9756e+06	2.45185e+06	1.97579e+06	5.06988e+06
2-Methylpentanedioic acid	C6 H10 O4	146.058	Lipids and lipid-like molecules	Fatty Acyls	Fatty acids and conjugates	Hydroxy fatty acids	546818	393142	708001	389660	343106	283197	128338	210604	77791.6	330098	315001	387571	198368	276056	334604	451512	277751	185591
LPA 18:2	C21 H39 O7 P	434.244	Lipids and lipid-like molecules	Glycerophospholipids	Glycerophosphates	1,2-diacylglycerol-3-phosphates	8.42987e+06	8.24162e+06	7.14122e+06	6.35468e+06	6.39832e+06	5.01717e+06	5.02717e+06	5.74339e+06	1.16163e+07	1.0144e+07	7.70666e+06	6.40898e+06	6.22893e+06	1.09742e+07	1.64395e+07	1.06328e+07	1.28923e+07	1.49992e+07
3-Methylindole	C9 H9 N	131.073	Organoheterocyclic compounds	Indoles and derivatives	Indoles	3-methylindoles	6.50219e+06	5.8518e+06	5.42027e+06	5.22127e+06	5.40411e+06	6.78993e+06	4.63065e+06	6.10784e+06	5.6667e+06	5.14026e+06	5.47715e+06	5.17385e+06	2.80526e+06	3.53602e+06	2.84761e+06	2.64434e+06	3.49711e+06	3.13036e+06
L-Cysteine-glutathione gisulfide	C13 H22 N4 O8 S2	426.088					5.20176e+06	4.64782e+06	4.95758e+06	5.80246e+06	5.23266e+06	5.779e+06	2.8391e+06	3.1634e+06	2.83516e+06	3.81823e+06	3.52694e+06	1.8707e+06	2.46146e+06	3.46084e+06	4.29643e+06	146684	3.96483e+06	4.15841e+06
12(S)-HETE	C20 H32 O3	320.235	Lipids and lipid-like molecules	Fatty Acyls	Eicosanoids	Hydroxyeicosatetraenoic acids	2.45625e+06	2.41261e+06	1.65958e+06	1.97926e+06	1.48487e+06	1.48061e+06	3.87563e+06	3.13072e+06	4.79051e+06	1.45937e+06	1.03813e+06	1.33168e+06	1.80755e+06	460222	751231	861255	527313	550614
Nonadecanoic acid	C19 H38 O2	298.287	Lipids and lipid-like molecules	Fatty Acyls	Fatty acids and conjugates	Long-chain fatty acids	2.64363e+06	2.17232e+06	3.35649e+06	1.77919e+06	2.4147e+06	1.79263e+06	3.41169e+06	3.56831e+06	3.38088e+06	2.51855e+06	2.73183e+06	2.38271e+06	4.09813e+06	2.88315e+06	2.0986e+06	3.31496e+06	1.60483e+06	2.01334e+06
Tetrahydroaldosterone	C21 H32 O5	364.223	Organoheterocyclic compounds	Oxepanes	Not available	Oxepanes	843444	911201	829311	536908	598644	1.03337e+06	3.21418e+06	2.14656e+06	2.29988e+06	1.28736e+06	1.23171e+06	1.56606e+06	930493	355437	561967	402402	419631	514380
LNAPE 20:4/N-20:0	C45 H82 N O8 P	795.58					1.58857e+06	1.34123e+07	3.02841e+07	2.00914e+07	362847	2.72487e+06	230909	2.6129e+06	1.80818e+06	2.87719e+07	5.43741e+07	4.63407e+07	3.90245e+06	8.76908e+06	6.09206e+06	6.10248e+06	2.07954e+07	3.00612e+06
Lysopc 16:2 (2N Isomer)	C24 H46 N O7 P	491.301					426679	383726	414218	399663	398967	434773	1.75022e+06	3.32696e+06	2.63496e+06	743966	1.53621e+06	579215	1.09873e+06	963215	389552	781722	512767	582106
Cer 30:0;2O/12:1;O(FA 16:0)	C58 H113 N O5	903.863					190688	173721	189105	170882	218050	427082	1.36976e+06	3.4919e+06	1.7291e+06	162997	174142	226876	108026	112863	131242	97171	130538	128555
SM 8:1;2O/28:2	C41 H79 N2 O6 P	772.575					1.87514e+06	1.66077e+06	1.82699e+07	2.3463e+07	1.67167e+07	8.8181e+06	1.5587e+06	1.56333e+06	1.335e+06	1.77979e+06	1.44598e+06	1.47868e+06	1.00056e+06	968174	4.09031e+06	978526	3.47597e+06	628688
PC 18:1_22:5	C48 H84 N O8 P	879.601					4.38923e+06	3.09752e+06	3.57939e+06	9.92628e+06	1.51717e+07	7.66349e+06	2.90973e+06	2.70815e+06	1.79751e+06	1.25094e+06	5.36325e+06	2.56171e+06	1.11107e+06	1.41062e+06	1.61773e+06	3.85858e+06	3.27545e+06	1.18567e+06
LPC 17:2	C25 H48 N O7 P	551.323	Lipids and lipid-like molecules	Glycerophospholipids	Glycerophosphocholines	Phosphocholines	1.38748e+06	1.48932e+06	1.44125e+06	1.08974e+06	857569	1.21745e+06	3.12434e+06	3.31286e+06	2.74952e+06	1.41156e+06	1.82179e+06	1.14688e+06	770759	386598	214678	678593	227148	201502
3-Methyladipic acid	C7 H12 O4	160.074	Lipids and lipid-like molecules	Fatty Acyls	Fatty acids and conjugates	Medium-chain fatty acids	207883	721678	703696	4.05547e+06	621750	843205	325216	475095	413212	859268	655732	731078	2.59473e+06	590687	612593	512492	638409	621577
ethyl (E)-2-cyano-3-(2,5-dichloroanilino)prop-2-enoate	C12 H10 Cl2 N2 O2	284.014					465265	400710	452986	451053	466362	472001	296128	450287	315336	402099	420646	472890	8.28014e+06	2.78199e+06	1.26108e+07	3.95185e+06	2.35134e+06	2.76446e+06
Thromoboxane B1	C20 H36 O6	408.228	Lipids and lipid-like molecules	Fatty Acyls	Eicosanoids	Thromboxanes	2.20486e+07	2.32258e+07	6.70632e+07	3.97733e+07	2.71703e+07	1.90956e+07	8.06688e+06	3.32518e+07	1.59222e+07	1.63592e+07	2.4208e+06	7.0106e+06	5.51222e+06	2.25023e+07	3.33902e+07	2.0249e+07	4.97217e+07	3.63871e+07
2-Isopropylmalate	C7 H12 O5	176.069	Lipids and lipid-like molecules	Fatty Acyls	Fatty acids and conjugates	Hydroxy fatty acids	209820	292765	365744	129760	103802	74242.9	23611.1	55199	28965.8	96330.2	63934.9	95471.1	74223	112324	83105.5	337001	55410.5	28526.3
LPI 18:2	C27 H49 O12 P	596.298	Lipids and lipid-like molecules	Glycerophospholipids	Glycerophosphoinositols	Phosphatidylinositols	4.15011e+06	4.2124e+06	4.65626e+06	3.39017e+06	3.71383e+06	2.92375e+06	2.26707e+06	4.44061e+06	3.56544e+06	1.70999e+06	1.85803e+06	3.04118e+06	916861	6.01845e+06	4.45661e+06	2.216e+06	7.19506e+06	2.46323e+06
Tetradecanedioic acid	C14 H26 O4	258.183	Lipids and lipid-like molecules	Fatty Acyls	Fatty acids and conjugates	Long-chain fatty acids	1.92138e+06	1.86199e+06	1.78909e+06	929867	683136	1.63037e+06	3.28107e+06	2.5782e+06	2.7236e+06	2.51783e+06	1.83366e+06	2.13375e+06	191216	235198	260132	238016	251776	221111
o-Cresol	C7 H8 O	108.058	Benzenoids	Phenols	Cresols	Ortho cresols	1.13149e+07	6.21883e+06	1.1879e+07	7.81032e+06	7.44133e+06	1.00464e+07	6.7162e+06	7.92585e+06	1.16118e+07	7.80194e+06	1.18118e+07	1.61196e+06	764336	1.09604e+06	1.1242e+06	688743	1.04296e+06	1.03024e+06
Orotic Acid	C5 H4 N2 O4	156.017	Organoheterocyclic compounds	Diazines	Pyrimidines and pyrimidine derivatives	Pyrimidinecarboxylic acids	658230	598675	653213	664296	678068	664726	441846	457692	458215	553304	583361	658862	2.56862e+06	1.64274e+06	757615	491032	3.80108e+06	1.41961e+06
Lysopa 16:0	C19 H39 O7 P	410.244	Lipids and lipid-like molecules	Glycerophospholipids	Glycerophosphates	1-acylglycerol-3-phosphates	5.3798e+06	4.9156e+06	5.92291e+06	4.3224e+06	4.00087e+06	4.95758e+06	1.15374e+06	991455	812077	573327	599197	515773	4.87369e+06	5.29651e+06	6.21532e+06	5.04355e+06	5.94217e+06	6.93441e+06
Guanosine 5'-diphospho-??-L-fucose	C16 H25 N5 O15 P2	589.084					312792	274054	280092	285077	293179	283906	1.30023e+07	8.05075e+06	9.03756e+06	4.9601e+06	5.92182e+06	1.79569e+07	6.21747e+06	8.48484e+06	8.27037e+06	6.39375e+06	9.44435e+06	1.67987e+07
NSI-189	C22 H30 N4 O	366.241	Organoheterocyclic compounds	Pyridines and derivatives	Pyridinecarboxylic acids and derivatives	Pyridinecarboxylic acids and derivatives	1.90552e+06	376921	400192	890871	433753	391925	643683	269098	1.24843e+06	349391	364221	402932	3.02694e+06	267761	300267	809469	309900	248203
LPC 24:5	C32 H56 N O7 P	643.387					1.8224e+06	1.81046e+06	724363	1.49379e+06	1.053e+06	639708	924697	840822	1.56056e+06	4.62887e+06	539768	525333	865034	577068	446273	703241	480012	432340
Lauric acid ethyl ester	C14 H28 O2	228.209	Lipids and lipid-like molecules	Fatty Acyls	Fatty acid esters	Fatty acid esters	717255	677627	868209	692082	550710	823322	3.28924e+06	2.58447e+06	1.72108e+06	1.87911e+06	1.88272e+06	2.59827e+06	1.58718e+06	1.4492e+06	1.36359e+06	1.39205e+06	1.30865e+06	1.32595e+06
PC O-18:1_22:6	C48 H84 N O7 P	863.606					3.96701e+06	2.02949e+06	2.34112e+06	986570	528169	488622	289723	746530	1.08646e+06	2.8986e+06	9.93393e+06	1.07681e+07	2.04202e+06	1.04379e+06	4.9892e+06	1.64495e+06	3.12718e+06	731464
N-[3-(4-chloroanilino)-1H-1,2,4-triazol-5-yl]-N'-isopropylurea	C12 H15 Cl N6 O	289.143					3.96306e+06	1.05548e+06	2.72551e+06	964445	2.41411e+06	2.17031e+06	122458	89509.2	106423	212206	85498.1	98161.4	102053	118367	140283	108262	128308	129138
Adenylyl Sulfate	C10 H14 N5 O10 P S	427.02					3.80407e+06	3.76263e+06	3.58725e+06	3.18256e+06	4.13925e+06	4.9136e+06	1.30378e+06	1.98258e+06	1.48211e+06	2.64171e+06	3.34918e+06	2.50041e+06	1.52404e+06	3.01588e+06	3.09572e+06	1.82202e+06	3.51337e+06	3.4946e+06
glutathione disulfide	C20 H32 N6 O12 S2	612.153	Organic acids and derivatives	Carboxylic acids and derivatives	Amino acids, peptides, and analogues	Peptides	295407	308450	283880	277508	212843	290500	1.44006e+06	1.31018e+06	1.98615e+06	214536	300516	306634	576524	210018	299421	267414	292571	257113
PC 18:2_22:6	C48 H80 N O8 P	875.571					3.8471e+06	2.81879e+06	1.82469e+06	3.14415e+06	1.59366e+06	1.61144e+06	1.60276e+06	1.57157e+06	3.32991e+06	7.75221e+06	1.35969e+06	3.50446e+06	2.1521e+06	395329	1.39521e+07	3.24083e+06	2.85192e+06	7.50206e+06
Biocytin	C16 H28 N4 O4 S	372.18	Organic acids and derivatives	Carboxylic acids and derivatives	Amino acids, peptides, and analogues	L-alpha-amino acids	619904	342656	279138	272220	303127	282824	968946	478357	2.60316e+06	288414	295881	268783	186126	187258	205415	171944	408323	186876
SM 8:1;2O/24:0	C37 H75 N2 O6 P	720.544					2.78864e+06	3.13136e+06	4.17306e+06	1.25654e+06	1.27981e+06	842759	1.64489e+06	6.02702e+06	4.10796e+06	721987	618895	3.62327e+06	1.4366e+06	4.33098e+06	2.51514e+06	423475	3.68785e+06	1.93267e+06
LPE O-14:1	C19 H40 N O6 P	409.26					229581	223235	252043	242297	230357	249868	205815	224094	224188	215810	213864	221759	1.09261e+06	1.3288e+06	2.69873e+06	1.20844e+06	699490	847450
LPE 22:0	C27 H56 N O7 P	537.38	Lipids and lipid-like molecules	Glycerophospholipids	Glycerophosphoethanolamines	1-acyl-sn-glycero-3-phosphoethanolamines	260978	434599	224453	266173	255717	262999	1.8528e+06	1.94854e+06	2.09057e+06	1.42805e+06	396726	563902	414062	141730	174529	714144	157095	144784
PC O-18:0_18:2	C44 H86 N O7 P	817.622					320115	1.58819e+06	921266	655876	936018	481578	351150	573617	301651	370368	778340	2.84871e+06	2.76566e+06	873889	1.1709e+07	1.02184e+06	2.33921e+06	1.68883e+06
Reduced nicotinamide adenine dinucleotide	C21 H29 N7 O14 P2	665.127	Nucleosides, nucleotides, and analogues	(5'-&gt;5')-dinucleotides	Not available	(5'-&gt;5')-dinucleotides	232069	225458	212092	221447	236815	231148	4.61591e+06	3.29712e+06	3.20096e+06	1.41953e+06	7.63604e+06	3.17975e+06	1.98072e+06	2.48435e+06	2.90975e+06	4.62875e+06	2.93227e+06	2.54883e+06
L-Tyrosinemethylester	C10 H13 N O3	195.09					565078	953352	1.64362e+06	544854	195617	110938	34957.9	212442	42886	318795	217332	225054	154487	280763	156913	1.42226e+06	32745.4	42235.2
7-Ketolithocholic acid	C24 H38 O4	390.278	Lipids and lipid-like molecules	Steroids and steroid derivatives	Bile acids, alcohols and derivatives	Bile acids, alcohols and derivatives	291358	275950	3.70051e+06	305853	340552	304740	376589	222568	437933	251900	258034	280244	778658	208336	228078	167366	205267	195930
Histamine	C5 H9 N3	111.08	Organic nitrogen compounds	Organonitrogen compounds	Amines	2-arylethylamines	2.25668e+06	1.51134e+06	1.469e+06	1.7749e+06	1.8205e+06	2.25638e+06	907651	1.07272e+06	542668	1.27151e+06	2.33286e+06	1.59928e+06	663688	1.26018e+06	1.01266e+06	548772	1.28233e+06	1.07049e+06
N-Acetyl-DL-phenylalanine	C11 H13 N O3	207.09	Organic acids and derivatives	Carboxylic acids and derivatives	Amino acids, peptides, and analogues	Phenylalanine and derivatives	3.45092e+06	2.09787e+06	2.56403e+06	2.45881e+06	4.0931e+06	3.48643e+06	1.5293e+06	1.59996e+06	1.36791e+06	1.38574e+06	1.51183e+06	1.54727e+06	2.26991e+06	1.83951e+06	1.77119e+06	1.64327e+06	2.56603e+06	1.38129e+06
PE O-16:1_22:6	C43 H74 N O7 P	747.523					3.04436e+06	2.59655e+06	4.15621e+06	760643	798543	724250	389125	513162	472803	3.59456e+06	5.60772e+06	2.68724e+06	961219	631592	1.14118e+06	8.87883e+06	2.81875e+06	3.60514e+06
Asp-Phe	C13 H16 N2 O5	280.107	Organic acids and derivatives	Carboxylic acids and derivatives	Amino acids, peptides, and analogues	Peptides	702497	484959	446330	436311	334642	491982	1.09288e+06	909268	3.57597e+06	696186	832163	619373	2.07472e+06	1.4256e+06	1.25384e+06	1.78241e+06	1.7392e+06	1.77588e+06
PE 18:0_22:5	C45 H80 N O8 P	793.568					772992	797242	838370	769858	5.192e+06	3.96108e+06	753949	675195	754342	682992	644146	755975	638958	606825	642262	606773	605552	661671
PC O-16:1_22:6	C46 H80 N O7 P	835.575					3.55888e+06	2.97094e+06	4.26923e+06	4.23166e+06	5.34578e+06	2.52943e+06	2.29652e+06	1.9735e+06	1.61645e+06	6.15144e+06	5.11943e+06	1.28944e+06	1.43499e+06	977160	3.25272e+06	1.14488e+07	339408	3.76802e+06
Lysops 22:5	C28 H46 N O9 P	571.289	Lipids and lipid-like molecules	Glycerophospholipids	Glycerophosphoethanolamines	2-acyl-sn-glycero-3-phosphoethanolamines	1.601e+06	1.86567e+06	1.43136e+06	1.87527e+06	1.80104e+06	1.96204e+06	1.7116e+06	2.86383e+06	2.41842e+06	3.11673e+06	3.33497e+06	2.648e+06	706688	1.97186e+06	2.32957e+06	3.26564e+06	1.88914e+06	2.85491e+06
LPE 18:4	C23 H40 N O7 P	473.255	Lipids and lipid-like molecules	Glycerophospholipids	Glycerophosphoethanolamines	1-acyl-sn-glycero-3-phosphoethanolamines	308379	276123	290775	301584	329764	312224	2.80008e+06	2.57864e+06	1.14668e+06	1.55477e+06	789737	606926	156790	200203	231687	167181	210027	207630
LPA 18:0	C21 H43 O7 P	438.275	Lipids and lipid-like molecules	Glycerophospholipids	Glycerophosphates	1,2-diacylglycerol-3-phosphates	1.83869e+06	1.92248e+06	1.34399e+06	1.06395e+06	1.52963e+06	1.44156e+06	2.33291e+06	2.67807e+06	2.63062e+06	1.06627e+06	1.18773e+06	989355	1.23588e+06	834223	757921	752213	409544	889922
8-Bromoguanosine	C10 H12 Br N5 O5	361.002	Nucleosides, nucleotides, and analogues	Purine nucleosides	Not available	Purine nucleosides	2.13655e+06	2.582e+06	4.32212e+06	2.17113e+06	4.03512e+06	1.88163e+06	2.73608e+07	3.08351e+07	2.95119e+07	2.2882e+07	2.17019e+07	2.18982e+07	1.70227e+06	428042	1.58294e+06	729809	302699	463022
13,14-Dihydro-15-keto Prostaglandin A2	C20 H30 O4	334.215	Lipids and lipid-like molecules	Fatty Acyls	Eicosanoids	Prostaglandins and related compounds	2.21529e+06	327682	372317	1.54668e+06	398010	374511	907432	242195	1.01153e+06	363601	330102	360421	2.53763e+06	301085	301075	790697	273791	284525
LPA 22:6	C25 H39 O7 P	482.244	Lipids and lipid-like molecules	Glycerophospholipids	Glycerophosphates	1,2-diacylglycerol-3-phosphates	2.51407e+06	1.17496e+06	925332	753767	774492	722245	446106	2.72838e+06	1.56393e+06	1.30242e+06	1.00265e+06	1.49257e+06	923345	4.87537e+06	2.68648e+06	2.59126e+06	6.11784e+06	3.34038e+06
Thromboxane B3	C20 H32 O6	368.218	Lipids and lipid-like molecules	Fatty Acyls	Eicosanoids	Thromboxanes	2.17361e+06	2.67088e+06	146393	497698	373726	242594	96218.4	114297	127313	135538	146009	147782	120528	135286	153133	113992	155121	142281
Taurolithocholic acid	C26 H45 N O5 S	483.302					1.01661e+06	9.48693e+06	7.58176e+06	4.23697e+06	1.3824e+06	972199	941326	1.14173e+06	997877	898841	942870	945801	916960	897949	918807	836094	878881	912896
beta-Estradiol 17-Acetate	C20 H26 O3	314.189					2.4247e+06	350222	226216	2.29492e+06	269706	860563	887459	146208	1.08542e+06	273567	203053	422443	1.40413e+06	336631	1.09392e+06	976330	669701	162714
N-Oleoyl Glycine	C20 H37 N O3	339.278	Organic acids and derivatives	Carboxylic acids and derivatives	Amino acids, peptides, and analogues	N-acyl-alpha amino acids	1.18136e+06	1.05112e+06	844279	879245	881980	1.16087e+06	1.6644e+06	1.59298e+06	1.44455e+06	633971	1.02173e+06	456990	905042	666854	255797	645705	250642	604495
Quinolinic acid	C7 H5 N O4	167.022	Organoheterocyclic compounds	Pyridines and derivatives	Pyridinecarboxylic acids and derivatives	Pyridinecarboxylic acids	6.37107e+07	1.39807e+08	1.87647e+08	1.17826e+08	1.23657e+08	8.49781e+07	6.27021e+07	1.10569e+08	834707	8.9451e+07	1.14553e+08	9.42667e+07	2.37735e+08	4.52867e+08	3.27109e+08	2.77766e+08	5.9312e+08	1.98774e+08
LPC 16:4	C24 H42 N O7 P	533.276	Lipids and lipid-like molecules	Glycerophospholipids	Glycerophosphocholines	Phosphocholines	335524	305334	333088	334122	354444	329272	2.20346e+06	1.69151e+06	1.68802e+06	289570	342432	327749	175995	234340	272472	193841	237515	239391
N-Acetyl-L-methionine	C7 H13 N O3 S	191.062	Organic acids and derivatives	Carboxylic acids and derivatives	Amino acids, peptides, and analogues	Methionine and derivatives	821574	1.08188e+06	926314	985064	1.014e+06	940060	1.16676e+06	2.03558e+06	841379	836324	1.15123e+06	1.36854e+06	1.00927e+06	1.27469e+06	1.11232e+06	1.54332e+06	1.41346e+06	992735
Estradiol	C18 H24 O2	272.177	Lipids and lipid-like molecules	Steroids and steroid derivatives	Estrane steroids	Estrogens and derivatives	862838	1.48682e+06	2.3946e+06	1.41825e+06	1.33287e+06	2.23178e+06	1.37015e+06	789681	1.40395e+06	1.35865e+06	2.16231e+06	1.53241e+06	895806	988194	1.05804e+06	1.07616e+06	688062	1.14969e+06
Chenodeoxycholic acid-3-beta-D-glucuronide	C30 H48 O10	568.326					493690	538575	488126	518566	544232	495949	259190	325093	2.56715e+06	434161	430850	494470	316028	423206	451422	281070	364774	410233
PE O-18:0_22:5	C45 H82 N O7 P	779.585					88786.1	84205.3	94721.3	96094	100391	94974.4	53635.3	63554	67344.3	8.83451e+06	4.41259e+06	3.96991e+06	56314.8	425215	992077	59236.1	75324.2	73388
H-Gly-Pro-OH	C7 H12 N2 O3	172.085	Organic acids and derivatives	Carboxylic acids and derivatives	Amino acids, peptides, and analogues	Dipeptides	932348	635704	843720	485542	1.04873e+06	1.20211e+06	484795	552432	1.05284e+06	525138	545618	537806	272874	218361	257160	190679	330009	242328
DL-Citrulline	C6 H13 N3 O3	175.096	Organic acids and derivatives	Carboxylic acids and derivatives	Amino acids, peptides, and analogues	Alpha amino acids	331413	305718	353154	335062	341553	426072	424381	1.22794e+06	720014	666524	1.17009e+06	986090	233987	261268	287271	223833	273706	263778
N-Methylhydantoin	C4 H6 N2 O2	114.043	Organoheterocyclic compounds	Azolines	Imidazolines	Imidazolines	954275	880710	764504	840519	915039	1.23682e+06	549272	1.21239e+06	673492	558659	811542	732505	265580	299611	326926	262819	328784	295572
PE O-15:1_22:6	C42 H72 N O7 P	733.506					390809	368284	341491	345382	359216	359105	488821	471940	493397	872768	346222	363354	279978	236779	3.1453e+06	202599	378193	792265
LNAPE 18:1/N-24:6	C47 H80 N O8 P	817.564					1.27857e+06	1.28624e+06	1.18961e+06	1.1589e+06	1.17437e+06	1.11895e+06	1.52314e+06	1.47054e+06	1.5374e+06	2.86006e+06	3.66372e+06	1.26107e+06	872396	737789	760291	643875	684120	788491
LysoPE 18:2	C23 H44 N O7 P	477.286					275666	267891	279346	260151	282053	257290	382325	761974	1.25821e+06	297161	1.14434e+06	244167	496450	298885	354710	312834	303588	313275
4-chlorobenzaldehyde 1-[4-(1,3-oxazol-5-yl)phenyl]hydrazone	C16 H12 Cl N3 O	297.07					3.08254e+06	3.39775e+06	3.92078e+06	3.9704e+06	2.98362e+06	3.76096e+06	4.50698e+06	7.73399e+06	6.35884e+06	3.64044e+06	4.74471e+06	4.23719e+06	939315	1.39435e+06	1.33438e+06	1.04253e+06	1.3514e+06	1.38015e+06
Punicic Acid	C18 H30 O2	278.224	Lipids and lipid-like molecules	Fatty Acyls	Lineolic acids and derivatives	Lineolic acids and derivatives	358417	343654	292713	326150	292397	312093	1.03237e+06	461314	1.09132e+06	651724	436233	293466	185778	167856	182573	160857	162385	181168
UMP	C9 H13 N2 O9 P	324.036	Nucleosides, nucleotides, and analogues	Pyrimidine nucleotides	Pyrimidine ribonucleotides	Pyrimidine ribonucleoside monophosphates	689402	600913	690224	704989	739815	674328	452166	468483	487395	596569	608655	665439	2.52551e+06	2.1808e+06	1.6665e+06	1.74527e+06	2.25897e+06	2.26375e+06
IDP	C10 H14 N4 O11 P2	428.015	Nucleosides, nucleotides, and analogues	Purine nucleotides	Purine ribonucleotides	Purine ribonucleoside diphosphates	3.09858e+06	2.97995e+06	3.3332e+06	1.28549e+06	5.54742e+06	3.60959e+06	3.67079e+06	4.11122e+06	4.20543e+06	4.26473e+06	3.37638e+06	5.23695e+06	601992	611881	639669	656623	680151	700973
Isorhamnetin	C16 H12 O7	316.058	Phenylpropanoids and polyketides	Flavonoids	Flavones	Flavonols	3.59554e+06	3.03146e+06	2.42468e+06	2.2921e+06	2.13013e+06	3.29934e+06	1.94744e+06	2.50804e+06	3.2281e+06	1.70006e+06	2.54056e+06	2.04933e+06	2.86532e+06	2.18003e+06	1.65701e+06	1.47597e+06	2.26489e+06	2.09617e+06
PC O-18:0_22:5	C48 H88 N O7 P	867.637					392277	516050	818699	1.03493e+06	1.21477e+06	595741	268726	286716	284518	399731	2.34321e+06	4.21652e+06	3.4028e+06	842756	2.2092e+06	334662	1.8619e+06	298983
Gamma-Glu-Leu	C11 H20 N2 O5	260.137	Organic acids and derivatives	Carboxylic acids and derivatives	Amino acids, peptides, and analogues	Dipeptides	332394	1.12265e+06	521115	340661	240767	328612	2.60985e+06	471874	3.37184e+06	1.8559e+06	788040	316143	1.79583e+06	1.38814e+06	2.79033e+06	1.87971e+06	2.92299e+06	1.31592e+06
13(S)-HOTrE	C18 H30 O3	294.22	Lipids and lipid-like molecules	Fatty Acyls	Lineolic acids and derivatives	Lineolic acids and derivatives	4.76473e+06	3.73091e+06	3.63549e+06	2.45228e+06	2.77408e+06	3.91478e+06	1.5269e+07	9.65698e+06	1.53505e+07	6.53229e+06	5.23198e+06	3.70267e+06	3.12724e+06	1.67481e+06	2.16391e+06	2.10158e+06	2.26653e+06	2.57538e+06
cholesteryl sulfate	C27 H46 O4 S	466.31	Lipids and lipid-like molecules	Steroids and steroid derivatives	Cholestane steroids	Cholesterols and derivatives	152684	157370	146698	146945	138646	191308	329423	228649	357598	137335	512975	197569	546653	1.63228e+06	2.42849e+06	433402	634769	1.04303e+06
PE-Cer 12:2;2O/24:1	C38 H73 N2 O6 P	684.522					268505	637073	1.50423e+06	2.09892e+06	984433	363135	144044	170440	197221	661033	566645	284334	145502	197994	240382	223011	191426	191915
2-{[(3-eth-1-ynylphenyl)imino]methyl}-4-nitrophenol	C15 H10 N2 O3	266.071					152627	1.31223e+06	125780	507238	136123	153257	103813	117615	138324	111169	110492	122998	773825	129410	664819	324392	134336	464512
Prostaglandin F3α	C20 H32 O5	398.229	Lipids and lipid-like molecules	Fatty Acyls	Eicosanoids	Prostaglandins and related compounds	637151	543406	630136	555379	308437	395277	455574	295303	1.31719e+06	151977	231711	337652	355468	414764	449648	528316	826266	495066
Prostaglandin G2	C20 H32 O6	368.221	Lipids and lipid-like molecules	Fatty Acyls	Eicosanoids	Prostaglandins and related compounds	403576	381432	402769	430686	437383	408088	484582	334592	1.38906e+06	427528	444020	409255	221394	283269	318262	266962	314178	286099
PE O-22:6_18:2	C45 H76 N O7 P	773.537					463379	427369	483712	480082	490137	484143	332002	319851	1.21086e+06	3.11128e+06	505365	2.26333e+06	275963	1.79912e+06	384063	266886	347631	348197
Trigoneoside Xb	C45 H76 O19	1932.99	Lipids and lipid-like molecules	Steroids and steroid derivatives	Steroidal glycosides	Steroidal saponins	284657	315362	290242	283727	217613	297010	226382	260647	278065	219343	307251	313505	852541	214724	1.18573e+06	271995	299127	623478
4-Hydroxyretinoic Acid	C20 H28 O3	316.205	Lipids and lipid-like molecules	Prenol lipids	Retinoids	Retinoids	1.98602e+06	509141	554638	1.99799e+06	628694	567420	377076	346317	346926	482117	479484	536515	1.9514e+06	419226	473743	929388	428003	437631
Homo-Gamma-Linolenic Acid (C20:3)	C20 H34 O2	306.256	Lipids and lipid-like molecules	Fatty Acyls	Fatty acids and conjugates	Long-chain fatty acids	1.06887e+06	961966	1.03415e+06	1.02398e+06	1.07853e+06	1.08009e+06	707484	757845	777800	788131	842456	861508	1.31552e+06	1.34858e+06	1.26051e+06	1.83263e+06	344371	1.10453e+06
GW501516	C21 H18 F3 N O3 S2	453.066	Benzenoids	Benzene and substituted derivatives	Phenoxyacetic acid derivatives	Phenoxyacetic acid derivatives	420506	615791	877452	550349	736133	707679	349378	291086	400976	436424	651652	747838	244292	161919	293409	294538	257940	154933
N-acetyl-D-glucosamine	C8 H15 N O6	221.091	Organic oxygen compounds	Organooxygen compounds	Carbohydrates and carbohydrate conjugates	Acylaminosugars	514534	687028	609631	356205	342874	384172	2.30289e+06	943965	248339	480694	285140	358811	841907	480721	391779	401668	358929	404453
6-Hydroxymelatonin	C13 H16 N2 O3	248.117	Organoheterocyclic compounds	Indoles and derivatives	Hydroxyindoles	Hydroxyindoles	340652	229777	384919	156932	335507	420274	377628	223172	286927	308739	297124	555256	782634	904277	554008	472312	952197	747124
Phe-Pro	C14 H18 N2 O3	262.132	Organic acids and derivatives	Carboxylic acids and derivatives	Amino acids, peptides, and analogues	Dipeptides	574546	439376	736642	532969	634620	892533	281129	329351	1.02772e+06	337215	378376	264357	511407	501774	1.14769e+06	672403	1.19422e+06	567520
2-Methylglutaric acid	C6 H10 O4	146.056	Lipids and lipid-like molecules	Fatty Acyls	Fatty acids and conjugates	Methyl-branched fatty acids	763667	628148	266612	160417	224491	347488	752057	861262	2.81317e+06	487511	705523	437062	427765	291611	184249	223546	2.86464e+06	295593
Cer 15:1;2O/12:1;O(FA 16:1)	C43 H79 N O5	689.595					2.07062e+06	1.45093e+06	1.46414e+06	1.41955e+06	761098	907238	1.07649e+06	1.00172e+06	798250	236405	504930	149383	424754	150373	105744	320218	128472	99609.7
Gibberellic acid	C19 H22 O6	346.142	Lipids and lipid-like molecules	Prenol lipids	Diterpenoids	C19-gibberellin 6-carboxylic acids	6.7242e+06	6.16942e+06	6.22499e+06	6.27997e+06	6.71074e+06	6.8405e+06	7.254e+06	7.69208e+06	9.30826e+06	4.93602e+06	8.33973e+06	6.08665e+06	3.50761e+06	4.14088e+06	3.92173e+06	2.07005e+06	3.9693e+06	4.46585e+06
2-Deoxyuridine	C9 H12 N2 O5	228.075	Nucleosides, nucleotides, and analogues	Pyrimidine nucleosides	Pyrimidine 2'-deoxyribonucleosides	Pyrimidine 2'-deoxyribonucleosides	1.09114e+06	1.19981e+06	1.40231e+06	1.19602e+06	1.02407e+06	934401	3.36476e+06	2.95779e+06	4.42652e+06	2.95054e+06	2.57796e+06	5.15586e+06	1.46267e+06	2.13897e+06	3.25488e+06	1.84259e+06	2.42817e+06	3.51907e+06
N-Acetyl-D-tryptophan	C13 H14 N2 O3	246.101	Organic acids and derivatives	Carboxylic acids and derivatives	Amino acids, peptides, and analogues	N-acyl-alpha amino acids	484391	505793	493596	346330	408738	451150	631706	637189	682837	330229	531798	346886	142957	327281	189440	237265	155255	186213
Nicotinamide N-oxide	C6 H6 N2 O2	138.043					356876	311194	400051	324316	327650	332663	262807	283598	249967	183173	252187	206614	445266	157653	147204	283857	129932	202473
PC 17:0_18:1	C43 H84 N O8 P	819.599					881793	887081	820439	799258	809929	2.16515e+06	1.40652e+06	1.1251e+06	1.29406e+06	997768	804909	869720	601664	4.81089e+06	894327	597855	471816	543797
L-Ascorbate	C6 H8 O6	176.032	Organoheterocyclic compounds	Dihydrofurans	Furanones	Butenolides	6.23044e+06	2.56221e+06	8.84952e+06	3.76236e+06	8.23309e+06	4.93855e+06	1.74005e+06	2.79694e+06	3.26461e+06	2.34477e+06	2.72735e+06	2.30324e+06	1.71776e+06	1.81779e+06	2.20024e+06	1.90652e+06	1.7105e+06	1.91382e+06
Trehalose	C12 H22 O11	342.117	Organic oxygen compounds	Organooxygen compounds	Carbohydrates and carbohydrate conjugates	O-glycosyl compounds	208192	197907	111217	140007	121299	190419	248171	254230	564817	183600	245033	227052	178520	110167	140985	99944.8	163934	159428
Spiculisporic Acid	C17 H28 O6	328.188	Organic acids and derivatives	Carboxylic acids and derivatives	Tricarboxylic acids and derivatives	Tricarboxylic acids and derivatives	145854	118076	109787	103469	139760	115808	84430	386340	219267	264793	177207	488408	129749	304376	215682	138224	253669	306399
Melatonin	C13 H16 N2 O2	232.122	Organoheterocyclic compounds	Indoles and derivatives	Indoles	3-alkylindoles	322596	217567	435378	262126	465730	342272	429732	286609	660844	396876	402886	563717	229541	178539	132670	158527	268915	396249
Deoxyinosine	C10 H12 N4 O4	252.086	Nucleosides, nucleotides, and analogues	Purine nucleosides	Purine 2'-deoxyribonucleosides	Purine 2'-deoxyribonucleosides	47986.1	38199.9	41782.3	77964.5	44424	66953.8	68475.2	77149.8	90372.8	86962.5	90887.1	115876	88352.1	111651	116190	102532	427289	124672
Quinoline-4-carboxylic acid	C10 H7 N O2	173.048	Organoheterocyclic compounds	Quinolines and derivatives	Quinoline carboxylic acids	Quinoline carboxylic acids	194837	126822	142121	138391	146468	143346	237603	153423	976234	180585	483827	145415	136607	94962.3	108691	82197.2	106550	99982.7
1-(4-Methoxyphenyl)-2-propanone	C10 H12 O2	164.084					86497.8	75976.3	85482.7	85103.5	91895.5	84400	43425.4	60507.8	55860.4	81178.2	84684.8	769616	46063.7	58787.6	68758	50084.6	220358	60825.3
LPC 18:2	C26 H50 N O7 P	565.338	Lipids and lipid-like molecules	Glycerophospholipids	Glycerophosphocholines	Phosphocholines	1.81874e+09	1.71344e+09	1.44305e+09	1.32177e+09	1.36959e+09	1.53074e+09	4.04289e+09	4.78831e+09	4.76191e+09	3.09171e+09	3.37182e+09	2.57701e+09	4.53478e+09	3.4357e+09	3.2306e+09	3.68361e+09	2.87069e+09	3.0345e+09
Arachidonic acid	C20 H32 O2	304.24	Lipids and lipid-like molecules	Fatty Acyls	Fatty acids and conjugates	Long-chain fatty acids	4.63826e+09	4.67324e+09	3.44113e+09	3.88836e+09	2.97753e+09	3.80356e+09	7.67062e+09	5.31377e+09	5.10289e+09	2.62595e+09	3.47749e+09	1.96492e+09	2.00699e+09	1.07133e+09	8.98413e+08	1.27863e+09	7.9451e+08	1.25228e+09
LPE 18:0	C23 H48 N O7 P	481.317	Lipids and lipid-like molecules	Glycerophospholipids	Glycerophosphoethanolamines	1-acyl-sn-glycero-3-phosphoethanolamines	6.38647e+09	5.77289e+09	5.98138e+09	4.88703e+09	4.78455e+09	4.4788e+09	5.1481e+09	5.57592e+09	4.81004e+09	1.69835e+09	4.05645e+09	1.98804e+09	8.90325e+08	6.38086e+08	6.32657e+08	7.52457e+08	4.33856e+08	6.26961e+08
all-cis-4,7,10,13,16-Docosapentaenoic acid	C22 H34 O2	330.256	Lipids and lipid-like molecules	Fatty Acyls	Fatty acids and conjugates	Very long-chain fatty acids	1.68432e+09	1.47724e+09	1.75404e+09	1.18186e+09	1.01152e+09	1.02988e+09	5.87345e+08	1.95613e+08	3.23708e+08	3.99126e+08	3.74233e+08	2.69093e+08	2.55102e+08	1.05242e+08	9.51044e+07	1.10163e+08	8.48597e+07	8.28486e+07
LPE 22:6	C27 H44 N O7 P	525.286	Lipids and lipid-like molecules	Glycerophospholipids	Glycerophosphoethanolamines	1-acyl-sn-glycero-3-phosphoethanolamines	8.33483e+07	7.56717e+07	6.02321e+07	4.86195e+07	4.76296e+07	6.41649e+07	1.92076e+08	2.28657e+08	3.16687e+08	1.11568e+08	1.30219e+08	1.10721e+08	3.78589e+08	1.8857e+08	2.26667e+08	2.41771e+08	1.82296e+08	1.92607e+08
PE 18:0_18:1	C41 H80 N O8 P	745.564					1.8722e+07	1.35349e+07	1.27468e+07	1.29021e+07	2.27713e+07	2.85625e+07	1.35965e+07	1.44078e+07	8.36779e+06	1.64795e+07	3.84465e+07	5.13393e+07	1.68228e+07	1.50705e+07	1.06127e+07	1.05467e+07	1.35329e+07	1.05532e+07
LPE 20:4	C25 H44 N O7 P	501.286	Lipids and lipid-like molecules	Glycerophospholipids	Glycerophosphoethanolamines	1-acyl-sn-glycero-3-phosphoethanolamines	7.9506e+08	7.39218e+08	5.98246e+08	5.24435e+08	5.75934e+08	6.83111e+08	1.16675e+09	1.47289e+09	1.33876e+09	5.47451e+08	7.40082e+08	4.10926e+08	2.0562e+09	1.26953e+09	1.14645e+09	1.47675e+09	1.04728e+09	1.42319e+09
Docosapentaenoic acid	C22 H34 O2	330.256	Lipids and lipid-like molecules	Fatty Acyls	Fatty acids and conjugates	Very long-chain fatty acids	1.09752e+08	5.56803e+07	1.30474e+08	7.61021e+07	6.18948e+07	7.40707e+07	3.49267e+08	2.85465e+08	1.92598e+08	1.22422e+08	1.87306e+08	9.90475e+07	2.93565e+07	2.32145e+07	1.7013e+07	3.59387e+07	2.56078e+07	2.56083e+07
LPE 18:1	C23 H46 N O7 P	479.302	Lipids and lipid-like molecules	Glycerophospholipids	Glycerophosphoethanolamines	1-acyl-sn-glycero-3-phosphoethanolamines	2.59127e+09	2.48563e+09	2.63048e+09	2.42825e+09	2.45427e+09	2.35041e+09	1.86725e+09	2.09443e+09	1.85337e+09	1.53124e+09	1.35759e+09	7.09229e+08	9.72015e+08	6.79633e+08	1.12978e+09	8.65298e+08	5.52554e+08	1.10891e+09
LPE 22:5	C27 H46 N O7 P	527.302	Lipids and lipid-like molecules	Glycerophospholipids	Glycerophosphoethanolamines	1-acyl-sn-glycero-3-phosphoethanolamines	3.0774e+08	2.68505e+08	2.29278e+08	1.89831e+08	1.54275e+08	2.20004e+08	8.36742e+07	4.10716e+07	6.81165e+07	6.23099e+07	5.46444e+07	4.19704e+07	4.76538e+08	2.0618e+08	1.98867e+08	1.86445e+08	1.53734e+08	1.54867e+08
Folinic acid	C20 H23 N7 O7	473.167	Organoheterocyclic compounds	Pteridines and derivatives	Pterins and derivatives	Tetrahydrofolic acids	1.56344e+07	2.02975e+07	1.5798e+07	1.44915e+07	1.05796e+07	1.25219e+07	4.57591e+07	4.96362e+07	8.24056e+07	3.08713e+07	3.05093e+07	3.634e+07	2.95058e+07	1.26051e+07	1.71327e+07	1.23178e+07	7.39538e+06	1.40465e+07
LPC 16:0	C24 H50 N O7 P	541.338	Lipids and lipid-like molecules	Glycerophospholipids	Glycerophosphocholines	Phosphocholines	9.85046e+09	9.4294e+09	1.00738e+10	9.23406e+09	9.34952e+09	8.95739e+09	6.77322e+09	7.79966e+09	8.09096e+09	5.79382e+09	6.70401e+09	5.89369e+09	4.60605e+09	3.53605e+09	4.31318e+09	4.02855e+09	3.95968e+09	4.22496e+09
Xanthine	C5 H4 N4 O2	152.034	Organoheterocyclic compounds	Imidazopyrimidines	Purines and purine derivatives	Xanthines	4.92129e+07	5.35458e+07	8.53861e+07	3.97648e+07	5.52192e+07	5.24196e+07	1.33068e+08	1.83878e+08	1.6254e+08	1.70324e+08	1.60168e+08	2.24359e+08	1.28694e+08	1.27643e+08	1.06119e+08	1.21947e+08	1.25901e+08	1.14729e+08
Taurine	C2 H7 N O3 S	125.015	Organic acids and derivatives	Organic sulfonic acids and derivatives	Organosulfonic acids and derivatives	Organosulfonic acids	3.28017e+07	3.57158e+07	1.78863e+07	4.27291e+07	2.93284e+07	3.71126e+07	7.58992e+07	8.47783e+07	9.06667e+07	1.53136e+08	2.00084e+08	1.6744e+08	1.2034e+07	1.23877e+07	2.61196e+07	8.75109e+06	1.63895e+07	1.11859e+07
Eicosapentaenoic acid	C20 H30 O2	302.225	Lipids and lipid-like molecules	Fatty Acyls	Fatty acids and conjugates	Long-chain fatty acids	6.01542e+07	3.63971e+07	3.26222e+07	5.91984e+07	2.48906e+07	3.78597e+07	1.74658e+08	1.10534e+08	7.1129e+07	5.40909e+07	5.96324e+07	3.85249e+07	5.25028e+07	1.67071e+07	2.30387e+07	4.48823e+07	2.84071e+07	2.17197e+07
8Z,11Z,14Z-Eicosatrienoic acid	C20 H34 O2	306.256	Lipids and lipid-like molecules	Fatty Acyls	Fatty acids and conjugates	Long-chain fatty acids	7.77975e+07	1.18768e+08	1.0966e+08	6.65037e+07	7.33937e+07	7.45586e+07	6.2513e+07	2.70571e+07	2.91762e+07	3.55336e+07	3.2131e+07	1.85109e+07	5.3763e+07	5.05243e+07	6.03127e+07	6.12156e+07	6.1066e+07	5.02776e+07
LPE 20:3	C25 H46 N O7 P	503.302	Lipids and lipid-like molecules	Glycerophospholipids	Glycerophosphoethanolamines	1-acyl-sn-glycero-3-phosphoethanolamines	4.16665e+07	3.32778e+07	3.88047e+07	3.01318e+07	3.62012e+07	3.78674e+07	3.96895e+07	4.21177e+07	2.7793e+07	2.34809e+07	2.11987e+07	1.04153e+07	1.3859e+08	1.59183e+08	1.49713e+08	1.16837e+08	1.25274e+08	1.42553e+08
LPC 18:0	C26 H54 N O7 P	569.37	Lipids and lipid-like molecules	Glycerophospholipids	Glycerophosphocholines	Phosphocholines	2.88221e+09	3.01138e+09	2.22466e+09	2.02438e+09	2.17291e+09	2.04185e+09	3.54407e+09	3.9733e+09	4.15879e+09	1.44442e+09	1.59472e+09	1.41629e+09	1.61344e+09	1.0631e+09	9.56171e+08	1.20268e+09	8.23748e+08	1.34158e+09
1-Palmitoyl-Sn-Glycero-3-Phosphocholine	C24 H50 N O7 P	495.333	Lipids and lipid-like molecules	Glycerophospholipids	Glycerophosphocholines	1-acyl-sn-glycero-3-phosphocholines	2.46666e+07	2.11716e+07	1.58152e+07	1.87379e+07	1.48379e+07	1.56565e+07	2.18217e+07	2.39602e+07	2.29967e+07	9.04606e+06	1.52845e+07	9.06834e+06	9.84646e+06	5.1454e+06	6.61672e+06	7.31833e+06	4.50281e+06	6.21336e+06
LPE 14:0	C19 H40 N O7 P	425.255	Lipids and lipid-like molecules	Glycerophospholipids	Glycerophosphoethanolamines	1-acyl-sn-glycero-3-phosphoethanolamines	1.07588e+07	8.14217e+06	1.47158e+07	8.86947e+06	1.06225e+07	9.12297e+06	1.85754e+07	2.26335e+07	1.7687e+07	7.16347e+06	1.43485e+07	4.92767e+06	2.16545e+06	1.84012e+06	1.73316e+06	2.61285e+06	1.52852e+06	1.03361e+06
LPE 16:1	C21 H42 N O7 P	451.271	Lipids and lipid-like molecules	Glycerophospholipids	Glycerophosphoethanolamines	1-acyl-sn-glycero-3-phosphoethanolamines	1.8978e+07	1.73238e+07	3.38968e+07	1.49609e+07	2.12361e+07	1.95111e+07	2.01565e+07	2.28724e+07	1.58353e+07	9.72934e+06	1.05791e+07	5.05343e+06	7.77841e+06	5.95942e+06	5.47742e+06	1.7447e+07	8.8687e+06	7.20183e+06
LPE 24:6	C29 H48 N O7 P	553.318					1.93247e+06	970019	9.24997e+06	1.25556e+06	1.07645e+06	891796	8.49969e+06	9.24623e+06	6.78244e+06	1.24132e+07	5.76418e+06	3.63095e+06	484410	240168	333562	464822	348681	271268
LPE 18:3	C23 H42 N O7 P	475.271	Lipids and lipid-like molecules	Glycerophospholipids	Glycerophosphoethanolamines	1-acyl-sn-glycero-3-phosphoethanolamines	4.60907e+07	3.73849e+07	6.62076e+07	2.58622e+07	3.80054e+07	5.1406e+07	1.41661e+08	1.89802e+08	1.21962e+08	6.42615e+07	1.07723e+08	5.94906e+07	1.31023e+07	1.0371e+07	5.557e+06	1.64737e+07	1.06764e+07	9.46768e+06
LPC 17:0	C25 H52 N O7 P	555.354	Lipids and lipid-like molecules	Glycerophospholipids	Glycerophosphocholines	Phosphocholines	7.5978e+07	6.0593e+07	6.67859e+07	5.27778e+07	6.34618e+07	4.56157e+07	5.71891e+07	5.5494e+07	6.01958e+07	3.83164e+07	3.96203e+07	3.56083e+07	3.58007e+07	2.21261e+07	2.5144e+07	2.42745e+07	1.71912e+07	2.30718e+07
Acetylcarnitine	C9 H17 N O4	203.116	Lipids and lipid-like molecules	Fatty Acyls	Fatty acid esters	Acyl carnitines	2.62436e+07	2.16714e+07	2.48402e+07	2.26903e+07	2.7225e+07	2.69072e+07	2.71735e+07	3.5055e+07	4.43705e+07	2.17908e+07	2.97766e+07	2.96843e+07	2.31382e+07	1.6128e+07	2.33556e+07	1.77831e+07	2.45655e+07	2.40794e+07
PE O-17:1_20:4	C42 H76 N O7 P	737.538					1.97148e+06	1.15623e+06	1.09873e+06	288010	301503	284577	144856	434784	632760	870128	1.16542e+06	1.62637e+06	175954	604776	267604	5.9638e+06	2.8527e+06	1.03416e+06
5-Hydroxytryptophan	C11 H12 N2 O3	220.085	Organoheterocyclic compounds	Indoles and derivatives	Tryptamines and derivatives	Serotonins	1.80785e+07	1.78287e+07	9.1176e+06	9.54717e+06	9.39841e+06	1.08853e+07	1.25342e+07	7.96324e+06	2.73851e+07	6.55594e+06	8.49609e+06	7.25994e+06	4.96774e+06	2.70753e+06	2.28419e+06	2.03576e+06	4.64618e+06	4.09431e+06
N-lactoyl-phenylalanine	C12 H15 N O4	237.101	Organic acids and derivatives	Carboxylic acids and derivatives	Amino acids, peptides, and analogues	Phenylalanine and derivatives	1.68505e+07	1.32936e+07	1.48536e+07	1.33421e+07	1.63901e+07	1.6409e+07	1.57518e+07	2.01502e+07	2.53394e+07	1.20399e+07	1.69183e+07	1.69008e+07	1.3291e+07	7.4806e+06	1.24308e+07	9.25287e+06	1.22319e+07	1.27203e+07
Lysope 18:1	C23 H46 N O7 P	479.302	Lipids and lipid-like molecules	Glycerophospholipids	Glycerophosphoethanolamines	1-acyl-sn-glycero-3-phosphoethanolamines	1.82456e+08	2.3413e+08	2.19191e+08	2.00048e+08	1.59275e+08	1.65323e+08	1.87482e+08	1.32892e+08	1.62827e+08	1.10454e+08	6.50642e+07	6.98511e+07	3.84152e+07	3.90036e+07	2.85345e+07	9.48953e+07	5.46058e+07	2.42192e+07
PC 9:0_9:0	C26 H52 N O8 P	583.35					1.88318e+06	2.88509e+06	3.25781e+06	1.02987e+06	2.14096e+06	1.08043e+06	5.24084e+06	3.25736e+06	3.39561e+06	1.98169e+06	1.19272e+06	1.11978e+06	164793	220992	248321	174792	213694	209730
Kynurenic acid	C10 H7 N O3	189.043	Organoheterocyclic compounds	Quinolines and derivatives	Quinoline carboxylic acids	Quinoline carboxylic acids	2.65695e+06	1.67039e+06	2.2124e+06	1.53504e+06	2.05988e+06	2.81736e+06	6.24099e+06	5.23439e+06	1.26546e+07	3.42959e+06	4.18389e+06	2.49311e+06	3.99086e+06	1.9546e+06	1.53418e+06	1.73708e+06	2.2317e+06	3.21241e+06
N-Formylkynurenine	C11 H12 N2 O4	236.08	Organic oxygen compounds	Organooxygen compounds	Carbonyl compounds	Alkyl-phenylketones	1.82474e+07	1.59525e+07	9.20599e+06	8.36718e+06	7.70788e+06	1.14363e+07	2.99886e+07	2.66995e+07	7.82918e+07	1.5264e+07	2.05169e+07	1.64136e+07	1.87375e+07	1.0615e+07	6.52837e+06	8.06499e+06	1.49797e+07	1.22998e+07
Allantoin	C4 H6 N4 O3	158.044	Organoheterocyclic compounds	Azoles	Imidazoles	Imidazoles	3.56218e+06	4.26593e+06	3.39782e+06	2.87896e+06	3.06648e+06	3.25537e+06	6.01968e+06	5.80721e+06	1.13401e+07	3.69571e+06	4.83487e+06	4.91975e+06	8.4996e+06	4.83411e+06	3.60317e+06	4.9073e+06	1.1807e+07	5.23132e+06
Lysopc 17:0	C25 H52 N O7 P	509.349	Lipids and lipid-like molecules	Glycerophospholipids	Glycerophosphocholines	1-acyl-sn-glycero-3-phosphocholines	6.52636e+08	6.97331e+08	4.94653e+08	4.45854e+08	4.83741e+08	4.5046e+08	5.67747e+08	8.78038e+08	9.62521e+08	3.15245e+08	3.51469e+08	3.06581e+08	3.48543e+08	2.39403e+08	2.11282e+08	2.72547e+08	1.75516e+08	3.02053e+08
LPC 18:1	C26 H52 N O7 P	567.354	Lipids and lipid-like molecules	Glycerophospholipids	Glycerophosphocholines	Phosphocholines	2.74033e+09	2.92975e+09	2.48197e+09	2.61602e+09	2.19589e+09	2.40279e+09	2.15682e+09	2.47993e+09	2.88034e+09	1.74857e+09	1.72471e+09	1.56991e+09	3.43293e+09	2.4683e+09	2.8915e+09	3.23046e+09	2.65902e+09	2.83665e+09
L-Asparagine	C4 H8 N2 O3	132.054	Organic acids and derivatives	Carboxylic acids and derivatives	Amino acids, peptides, and analogues	Asparagine and derivatives	9.8292e+06	1.1354e+07	6.95101e+06	5.58483e+06	5.48118e+06	7.70431e+06	9.9182e+06	1.1671e+07	1.6676e+07	5.41758e+06	6.86398e+06	5.26561e+06	424976	540114	483215	392593	495040	526467
N6-Succinyl Adenosine	C14 H17 N5 O8	383.108	Nucleosides, nucleotides, and analogues	Purine nucleosides	Not available	Purine nucleosides	1.08194e+06	1.22139e+06	1.52681e+06	1.02031e+06	1.6835e+06	1.36307e+06	3.95448e+06	2.13016e+06	212367	1.57712e+06	4.46893e+06	1.97496e+06	1.2574e+06	1.29497e+06	1.31753e+06	1.30646e+06	1.28521e+06	1.20378e+06
Guggulsterone	C21 H28 O2	312.209	Lipids and lipid-like molecules	Steroids and steroid derivatives	Androstane steroids	Androgens and derivatives	4.15963e+06	3.82471e+06	4.34819e+06	4.58481e+06	5.06685e+06	4.73309e+06	3.13763e+06	3.94317e+06	3.78571e+06	3.6616e+06	4.03922e+06	4.33929e+06	2.50219e+06	3.12714e+06	4.08473e+06	2.64406e+06	3.80344e+06	4.1148e+06
D-glutamine	C5 H10 N2 O3	146.069	Organic acids and derivatives	Carboxylic acids and derivatives	Amino acids, peptides, and analogues	D-alpha-amino acids	3.38642e+06	3.08629e+06	1.07199e+06	1.07371e+06	1.25373e+06	2.03214e+06	4.75615e+06	3.83021e+06	1.05859e+07	1.099e+06	2.22543e+06	2.37741e+06	2.13888e+06	1.12374e+06	1.30012e+06	1.72244e+06	1.17259e+06	1.01266e+06
L-Norleucine	C6 H13 N O2	131.095	Organic acids and derivatives	Carboxylic acids and derivatives	Amino acids, peptides, and analogues	L-alpha-amino acids	8.97832e+09	9.01167e+09	8.34522e+09	8.28316e+09	8.10367e+09	9.39152e+09	1.22885e+10	1.34358e+10	1.34581e+10	4.68789e+09	4.47539e+09	5.20334e+09	6.96918e+09	7.50281e+09	8.43494e+09	5.23673e+09	8.60658e+09	9.93427e+09
Acetyl-L-carnitine	C9 H17 N O4	203.116	Lipids and lipid-like molecules	Fatty Acyls	Fatty acid esters	Acyl carnitines	2.61996e+07	2.32998e+07	3.12787e+07	2.47309e+07	2.09858e+07	2.34159e+07	1.30509e+08	9.4616e+07	5.71143e+07	3.61501e+07	3.51644e+07	3.42589e+07	1.49301e+09	1.30226e+09	1.19158e+09	2.24566e+09	1.37813e+09	1.56897e+09
Betaine	C5 H11 N O2	117.079	Organic acids and derivatives	Carboxylic acids and derivatives	Amino acids, peptides, and analogues	Alpha amino acids	4.89648e+08	4.51279e+08	3.70038e+08	4.32829e+08	4.7759e+08	3.45004e+08	1.19174e+09	1.05227e+09	1.12608e+09	3.22469e+08	3.28699e+08	4.16311e+08	9.68089e+08	1.06748e+09	9.83467e+08	1.22286e+09	1.07036e+09	1.41317e+09
Proline	C5 H9 N O2	115.064	Organic acids and derivatives	Carboxylic acids and derivatives	Amino acids, peptides, and analogues	Proline and derivatives	9.18791e+08	9.4177e+08	7.784e+08	8.40205e+08	7.50097e+08	1.07102e+09	1.35356e+09	1.34079e+09	1.16922e+09	5.2682e+08	5.13842e+08	5.01444e+08	7.08383e+08	6.30841e+08	5.67479e+08	5.57488e+08	7.12236e+08	7.65694e+08
Choline	C5 H13 N O	103.1	Organic nitrogen compounds	Organonitrogen compounds	Quaternary ammonium salts	Cholines	6.57061e+08	6.54825e+08	8.50312e+08	5.25924e+08	6.51636e+08	5.00578e+08	8.82673e+08	7.86593e+08	8.17574e+08	3.19294e+08	3.06734e+08	3.69352e+08	1.07061e+09	9.03077e+08	9.01996e+08	9.15628e+08	8.68005e+08	1.21379e+09
DL-Glutamine	C5 H10 N2 O3	146.069	Organic acids and derivatives	Carboxylic acids and derivatives	Amino acids, peptides, and analogues	Alpha amino acids	4.26394e+08	3.79422e+08	3.68957e+08	3.45158e+08	3.43581e+08	4.8466e+08	4.2379e+08	5.20317e+08	5.56258e+08	2.46061e+08	2.99139e+08	2.67978e+08	2.75268e+08	2.68314e+08	2.83353e+08	2.20484e+08	2.97685e+08	4.25274e+08
DL-Carnitine	C7 H15 N O3	161.105	Organic nitrogen compounds	Organonitrogen compounds	Quaternary ammonium salts	Carnitines	4.44668e+07	4.44902e+07	5.86484e+07	4.26531e+07	4.47276e+07	4.8616e+07	1.16685e+08	1.00604e+08	9.55963e+07	4.49202e+07	5.60745e+07	4.86051e+07	3.14178e+08	1.19367e+08	9.9171e+07	1.87544e+08	1.50463e+08	1.93111e+08
DL-Lysine	C6 H14 N2 O2	146.106	Organic acids and derivatives	Carboxylic acids and derivatives	Amino acids, peptides, and analogues	Alpha amino acids	4.55859e+08	3.77866e+08	3.61809e+08	3.93358e+08	3.58948e+08	4.2532e+08	4.89221e+08	4.95306e+08	5.42748e+08	2.30484e+08	2.74908e+08	2.5164e+08	4.22522e+08	5.14218e+08	4.209e+08	4.32329e+08	5.04433e+08	6.05503e+08
2-Hydroxyphenylalanine	C9 H11 N O3	181.074	Organic acids and derivatives	Carboxylic acids and derivatives	Amino acids, peptides, and analogues	Phenylalanine and derivatives	6.00701e+08	9.72526e+08	9.90036e+08	5.02906e+08	8.41602e+08	1.07517e+09	1.34309e+09	1.47999e+09	1.39567e+09	4.48985e+08	5.24508e+08	2.78257e+08	5.21381e+08	2.47895e+08	2.57218e+08	2.70669e+08	2.65892e+08	2.80884e+08
2-Hydroxycinnamic acid	C9 H8 O3	164.047	Phenylpropanoids and polyketides	Cinnamic acids and derivatives	Hydroxycinnamic acids and derivatives	Hydroxycinnamic acids	1.06818e+09	9.72526e+08	9.90036e+08	8.3263e+08	8.41602e+08	1.07517e+09	1.34309e+09	1.47999e+09	1.39567e+09	4.48985e+08	5.24508e+08	5.55871e+08	5.21381e+08	4.59757e+08	2.57218e+08	2.70669e+08	5.19744e+08	5.48569e+08
Creatinine	C4 H7 N3 O	113.059	Organic acids and derivatives	Carboxylic acids and derivatives	Amino acids, peptides, and analogues	Alpha amino acids and derivatives	2.78632e+07	2.54598e+07	2.94661e+07	2.4317e+07	2.81466e+07	2.97508e+07	1.83185e+07	2.26699e+07	2.38298e+07	1.53696e+07	1.72133e+07	1.69765e+07	1.19166e+08	1.1639e+08	1.5455e+08	8.59997e+07	1.49468e+08	1.69298e+08
L-Pyroglutamic acid	C5 H7 N O3	129.043	Organic acids and derivatives	Carboxylic acids and derivatives	Amino acids, peptides, and analogues	Alpha amino acids and derivatives	3.70036e+08	3.66748e+08	2.98521e+08	2.69181e+08	2.81468e+08	3.53668e+08	5.03564e+08	5.81881e+08	5.9608e+08	1.73265e+08	2.0783e+08	1.9756e+08	5.4414e+08	3.40162e+08	2.92155e+08	3.27345e+08	2.90011e+08	3.75193e+08
D-Serine	C3 H7 N O3	105.043	Organic acids and derivatives	Carboxylic acids and derivatives	Amino acids, peptides, and analogues	Serine and derivatives	1.40722e+08	1.18634e+08	1.10141e+08	1.10704e+08	1.16143e+08	1.5181e+08	1.10924e+08	1.43095e+08	1.24908e+08	7.81068e+07	8.68768e+07	9.1048e+07	6.4398e+07	6.91519e+07	7.10077e+07	4.90551e+07	8.6078e+07	1.03977e+08
Asparagine	C4 H8 N2 O3	132.054	Organic acids and derivatives	Carboxylic acids and derivatives	Amino acids, peptides, and analogues	Asparagine and derivatives	1.48821e+08	1.32684e+08	1.22945e+08	1.26339e+08	1.24943e+08	1.71551e+08	9.01445e+07	1.05346e+08	9.72949e+07	6.35603e+07	7.11179e+07	6.95869e+07	333129	1.42106e+07	6.26389e+06	360050	7.47277e+06	1.01368e+06
2-Amino-1,3-octadecanediol	C18 H39 N O2	301.298	Organic nitrogen compounds	Organonitrogen compounds	Amines	1,2-aminoalcohols	5.48998e+07	5.04894e+07	4.17932e+07	2.26288e+07	2.14349e+07	2.7624e+07	8.81289e+07	1.39262e+08	1.64557e+08	2.32253e+07	2.15294e+07	3.42011e+07	5.41947e+07	3.16869e+07	2.57509e+07	3.8765e+07	2.28087e+07	3.24258e+07
D-Sphingosine	C18 H37 N O2	299.282	Organic nitrogen compounds	Organonitrogen compounds	Amines	1,2-aminoalcohols	7.396e+07	7.08037e+07	4.33597e+07	3.96909e+07	2.41827e+07	4.87527e+07	6.09931e+07	4.5439e+07	5.23026e+07	1.39031e+07	8.83006e+06	1.30887e+07	2.6752e+07	1.64707e+07	1.19168e+07	1.42252e+07	1.37735e+07	1.42125e+07
Progesterone	C21 H30 O2	314.225	Lipids and lipid-like molecules	Steroids and steroid derivatives	Pregnane steroids	Gluco/mineralocorticoids, progestogins and derivatives	4.02781e+07	2.93199e+07	4.15976e+07	4.16994e+07	2.75989e+07	3.02456e+07	2.24276e+07	4.0056e+07	1.0436e+07	8.16171e+06	6.25444e+06	9.498e+06	8.07597e+07	9.10463e+07	7.64748e+07	1.07819e+08	5.41331e+07	5.2602e+07
Thiamine	C12 H16 N4 O S	264.105	Organoheterocyclic compounds	Diazines	Pyrimidines and pyrimidine derivatives	Thiamines	1.90444e+07	2.52552e+07	1.97567e+07	1.98995e+07	1.71232e+07	2.73225e+07	5.14923e+07	4.86588e+07	4.03883e+07	2.0889e+07	2.20922e+07	2.36799e+07	8.13099e+06	1.08159e+07	1.30167e+07	1.06549e+07	1.13155e+07	1.7117e+07
Uracil	C4 H4 N2 O2	112.028	Organoheterocyclic compounds	Diazines	Pyrimidines and pyrimidine derivatives	Pyrimidones	6.6015e+07	1.17575e+08	1.04821e+08	8.68247e+07	1.27967e+08	1.04837e+08	2.49687e+08	2.4546e+08	1.895e+08	1.03589e+08	7.28144e+07	9.38781e+07	1.27833e+08	8.8595e+07	7.98473e+07	6.70144e+07	9.68618e+07	1.04464e+08
8-Hydroxyquinoline	C9 H7 N O	145.053	Organoheterocyclic compounds	Quinolines and derivatives	8-hydroxyquinolines	8-hydroxyquinolines	3.86873e+07	1.56376e+07	3.58705e+07	9.11347e+06	3.25304e+07	1.62628e+07	8.7997e+06	7.45214e+06	1.15382e+07	2.1361e+06	3.39581e+06	2.26886e+06	3.4184e+06	2.85696e+06	2.86709e+06	2.74903e+06	3.91667e+06	4.10266e+06
Propionylcarnitine	C10 H19 N O4	217.132	Lipids and lipid-like molecules	Fatty Acyls	Fatty acid esters	Acyl carnitines	1.8405e+07	1.89412e+07	1.89525e+07	1.8075e+07	1.97384e+07	1.83915e+07	2.03983e+07	1.97619e+07	1.77725e+07	1.14118e+07	1.09257e+07	1.35273e+07	6.87399e+07	1.04867e+08	5.94567e+07	8.93382e+07	1.0848e+08	1.21136e+08
Cytidine 5'-monophosphate (hydrate)	C9 H14 N3 O8 P	323.052	Nucleosides, nucleotides, and analogues	Pyrimidine nucleotides	Pyrimidine ribonucleotides	Pyrimidine ribonucleoside monophosphates	269993	269343	259022	238150	231090	249493	306221	285870	267137	124858	130457	142235	1.30498e+07	1.37021e+07	1.21712e+07	1.68955e+07	1.86734e+07	1.98351e+07
5'-S-Methyl-5'-thioadenosine	C11 H15 N5 O3 S	297.09	Nucleosides, nucleotides, and analogues	5'-deoxyribonucleosides	5'-deoxy-5'-thionucleosides	5'-deoxy-5'-thionucleosides	2.37782e+06	2.85882e+06	3.37877e+06	3.47892e+06	3.98661e+06	3.19304e+06	3.75701e+06	3.36991e+06	3.55262e+06	1.4205e+06	2.40852e+06	2.58631e+06	7.19857e+06	7.20631e+06	9.31951e+06	8.12587e+06	9.03575e+06	1.9875e+07
Nicotinamide adenine dinucleotide (NAD+)	C21 H27 N7 O14 P2	663.11	Nucleosides, nucleotides, and analogues	(5'-&gt;5')-dinucleotides	Not available	(5'-&gt;5')-dinucleotides	228633	228082	219342	201668	195689	211273	259311	242077	226214	105731	110472	120446	3.77482e+06	5.7465e+06	4.93052e+06	1.57277e+07	1.29353e+07	7.52786e+06
Androstenedione	C19 H26 O2	286.193	Lipids and lipid-like molecules	Steroids and steroid derivatives	Androstane steroids	Androgens and derivatives	1.03713e+06	808265	968757	2.14091e+06	1.41109e+06	1.43135e+06	7.86218e+06	4.67262e+06	1.84773e+06	4.08932e+06	973080	2.69878e+06	1.20967e+07	7.18728e+06	3.468e+06	7.1158e+06	496134	9.32854e+06
Adenosine	C10 H13 N5 O4	267.097	Nucleosides, nucleotides, and analogues	Purine nucleosides	Not available	Purine nucleosides	1.05522e+07	1.24202e+07	1.01206e+07	7.15456e+06	1.56752e+07	9.02983e+06	585091	993825	590479	731677	1.1241e+06	1.05955e+06	8.48817e+06	1.42041e+07	7.64021e+06	6.94086e+06	1.07989e+07	1.23565e+07
Biotin	C10 H16 N2 O3 S	244.088	Organoheterocyclic compounds	Biotin and derivatives	Not available	Biotin and derivatives	340591	4.51438e+06	230515	1.74733e+06	219036	215632	249928	235682	244194	124948	116672	141270	5.0964e+06	330611	2.74029e+06	2.02518e+06	856275	2.64641e+06
Hexanoylcarnitine	C13 H25 N O4	259.179	Lipids and lipid-like molecules	Fatty Acyls	Fatty acid esters	Acyl carnitines	461874	440230	632866	343564	660572	443013	1.08165e+06	1.28788e+06	922097	411781	440421	525362	4.93386e+06	3.1488e+06	2.59022e+06	4.95009e+06	4.38576e+06	2.99737e+06
Dehydroepiandrosterone (DHEA)	C19 H28 O2	288.209	Lipids and lipid-like molecules	Steroids and steroid derivatives	Androstane steroids	Androgens and derivatives	3.62189e+06	3.22573e+06	2.93298e+06	2.14092e+06	3.13364e+06	2.05846e+06	3.87481e+06	3.09241e+06	2.9014e+06	1.56072e+06	1.23091e+06	1.0682e+06	3.04083e+06	1.42047e+06	1.34988e+06	1.91333e+06	525933	2.53285e+06
β-Nicotinamide mononucleotide	C11 H15 N2 O8 P	334.057	Nucleosides, nucleotides, and analogues	Pyridine nucleotides	Nicotinamide nucleotides	Nicotinamide nucleotides	881510	2.01103e+06	842641	785899	1.51385e+06	765122	294527	274952	256935	120090	125475	136803	489748	571266	291212	1.75617e+06	905274	647201
L-Phenylalanine	C9 H11 N O2	165.079	Organic acids and derivatives	Carboxylic acids and derivatives	Amino acids, peptides, and analogues	Phenylalanine and derivatives	5.92543e+09	5.89906e+09	5.6707e+09	5.28241e+09	5.31397e+09	6.49993e+09	6.45864e+09	6.7872e+09	6.80611e+09	2.73851e+09	2.92144e+09	2.82654e+09	4.74473e+09	4.17853e+09	4.7996e+09	4.29611e+09	4.91259e+09	5.7854e+09
Creatine	C4 H9 N3 O2	131.07	Organic acids and derivatives	Carboxylic acids and derivatives	Amino acids, peptides, and analogues	Alpha amino acids and derivatives	1.50273e+08	1.30417e+08	1.68475e+08	1.33017e+08	1.90813e+08	1.26584e+08	2.17793e+08	1.71371e+08	2.11353e+08	1.09594e+08	1.0944e+08	1.16413e+08	2.46538e+09	2.41374e+09	3.14856e+09	2.29712e+09	2.81969e+09	3.06961e+09
L-Glutamic acid	C5 H9 N O4	147.053	Organic acids and derivatives	Carboxylic acids and derivatives	Amino acids, peptides, and analogues	Glutamic acid and derivatives	9.84433e+08	8.80236e+08	8.53972e+08	7.83867e+08	7.63708e+08	9.8464e+08	1.218e+09	1.48131e+09	1.3912e+09	5.66842e+08	6.69801e+08	7.26022e+08	7.19202e+08	6.8652e+08	6.47825e+08	5.67111e+08	7.52643e+08	1.01134e+09
DL-Tryptophan	C11 H12 N2 O2	204.09	Organoheterocyclic compounds	Indoles and derivatives	Indolyl carboxylic acids and derivatives	Indolyl carboxylic acids and derivatives	1.16773e+09	1.16443e+09	1.0708e+09	1.05828e+09	1.06446e+09	1.18006e+09	1.30041e+09	1.28825e+09	1.28644e+09	6.22353e+08	6.21575e+08	7.01282e+08	8.41134e+08	9.85801e+08	9.84926e+08	9.54558e+08	1.11762e+09	1.25291e+09
L-Threonine	C4 H9 N O3	119.058	Organic acids and derivatives	Carboxylic acids and derivatives	Amino acids, peptides, and analogues	L-alpha-amino acids	4.03851e+08	3.736e+08	3.51788e+08	3.62986e+08	3.02578e+08	4.30971e+08	4.04375e+08	4.77781e+08	4.71258e+08	2.31891e+08	2.49306e+08	2.53532e+08	2.63001e+08	2.79926e+08	2.48587e+08	1.97735e+08	3.0386e+08	3.91376e+08
DL-Arginine	C6 H14 N4 O2	174.112	Organic acids and derivatives	Carboxylic acids and derivatives	Amino acids, peptides, and analogues	Arginine and derivatives	7.71313e+08	7.06784e+08	7.28234e+08	6.79233e+08	6.69733e+08	8.36218e+08	7.89745e+08	8.27835e+08	8.47614e+08	3.45021e+08	4.64367e+08	4.14383e+08	5.53294e+08	6.05845e+08	5.71626e+08	4.79075e+08	6.62268e+08	7.87785e+08
Methionine	C5 H11 N O2 S	149.051	Organic acids and derivatives	Carboxylic acids and derivatives	Amino acids, peptides, and analogues	Methionine and derivatives	8.07817e+08	7.20607e+08	6.6828e+08	5.99363e+08	7.28863e+08	7.32697e+08	1.73414e+09	1.49742e+09	1.83738e+09	4.48157e+08	6.77378e+08	5.02696e+08	9.26793e+08	8.28464e+08	7.8314e+08	7.42549e+08	8.49161e+08	1.07876e+09
Riboflavin	C17 H20 N4 O6	376.139	Organoheterocyclic compounds	Pteridines and derivatives	Alloxazines and isoalloxazines	Flavins	1.10267e+08	1.1129e+08	8.62813e+07	9.00777e+07	8.491e+07	1.1719e+08	2.81741e+08	2.49778e+08	2.58011e+08	6.49153e+07	6.71413e+07	7.8179e+07	1.99621e+08	9.57611e+07	1.1644e+08	1.27567e+08	1.04699e+08	1.25935e+08
Hypoxanthine	C5 H4 N4 O	136.039	Organoheterocyclic compounds	Imidazopyrimidines	Purines and purine derivatives	Hypoxanthines	1.17965e+08	1.12988e+08	1.56004e+08	8.64682e+07	1.10522e+08	8.66938e+07	6.1528e+08	6.70121e+08	5.74287e+08	3.30478e+08	2.24083e+08	4.77761e+08	7.86023e+08	8.65483e+08	7.2162e+08	9.60833e+08	9.46437e+08	1.09158e+09
L-Histidine	C6 H9 N3 O2	155.07	Organic acids and derivatives	Carboxylic acids and derivatives	Amino acids, peptides, and analogues	Histidine and derivatives	1.80395e+08	1.57474e+08	1.447e+08	1.42188e+08	1.434e+08	1.8607e+08	1.78929e+08	1.9619e+08	1.47434e+08	7.67993e+07	9.63867e+07	8.46549e+07	1.41737e+08	1.94602e+08	1.51891e+08	1.53846e+08	1.90698e+08	2.37019e+08
Methionine sulfoxide	C5 H11 N O3 S	165.046	Organic acids and derivatives	Carboxylic acids and derivatives	Amino acids, peptides, and analogues	Alpha amino acids	2.1375e+08	2.04432e+08	2.20253e+08	1.81755e+08	1.75022e+08	2.3051e+08	2.63467e+08	2.71568e+08	2.68408e+08	1.02971e+08	1.0221e+08	1.0398e+08	1.97939e+08	1.61735e+08	1.87812e+08	1.70615e+08	1.82903e+08	2.29002e+08
Taurocholic acid	C26 H45 N O7 S	515.292	Lipids and lipid-like molecules	Steroids and steroid derivatives	Bile acids, alcohols and derivatives	Trihydroxy bile acids, alcohols and derivatives	788656	977793	697067	637539	653867	614533	1.08043e+07	1.98101e+06	534590	500202	421133	414260	562164	576425	606923	619769	569896	570616
Cytidine	C9 H13 N3 O5	243.086	Nucleosides, nucleotides, and analogues	Pyrimidine nucleosides	Not available	Pyrimidine nucleosides	1.07796e+06	670598	797691	955632	1.00734e+06	1.75127e+06	1.3443e+06	1.77418e+06	1.27176e+06	456206	166537	866004	6.27854e+06	9.43864e+06	6.37735e+06	8.0784e+06	1.037e+07	1.33246e+07
Inosine	C10 H12 N4 O5	268.081	Nucleosides, nucleotides, and analogues	Purine nucleosides	Not available	Purine nucleosides	8.037e+06	1.02892e+07	9.8003e+06	1.02359e+07	1.12688e+07	8.31356e+06	2.18391e+07	3.29654e+07	2.35723e+07	8.37802e+06	1.19705e+07	9.66827e+06	1.98162e+07	3.02053e+07	2.42375e+07	2.24499e+07	2.57378e+07	3.8122e+07
LPC 16:0-SN1	C24 H50 N O7 P	495.332					1.10947e+10	1.14966e+10	1.09429e+10	8.54382e+09	7.70964e+09	7.88747e+09	1.88016e+10	1.7738e+10	1.78505e+10	3.87413e+09	4.51527e+09	3.57278e+09	8.17246e+09	3.99812e+09	4.34185e+09	5.61777e+09	4.11663e+09	4.90953e+09
LPC 18:2-SN1	C26 H50 N O7 P	519.333					1.07208e+09	1.16739e+09	8.04298e+08	8.15552e+08	7.2906e+08	8.90032e+08	6.09198e+09	6.91466e+09	6.94183e+09	1.57595e+09	1.61626e+09	1.24615e+09	6.09435e+09	2.92695e+09	2.49725e+09	3.89143e+09	2.27273e+09	2.6954e+09
Monoolein	C21 H40 O4	356.292	Lipids and lipid-like molecules	Glycerolipids	Monoradylglycerols	1-monoacylglycerols	1.03578e+09	1.11546e+09	6.41091e+08	7.09535e+08	4.80788e+08	6.44327e+08	2.93732e+09	3.07748e+09	3.80825e+09	6.17118e+08	4.47926e+08	3.88702e+08	8.30174e+08	5.84124e+08	3.29596e+08	8.00938e+08	3.70094e+08	3.32304e+08
PC O-16:0	C24 H50 N O7 P	495.333					1.55896e+09	1.56086e+09	1.56014e+09	1.1192e+09	1.0716e+09	1.07102e+09	2.74755e+09	2.37213e+09	2.58074e+09	5.19094e+08	6.07585e+08	4.42872e+08	9.96001e+08	5.2439e+08	5.72814e+08	7.74205e+08	4.87496e+08	5.92908e+08
Valine	C5 H11 N O2	117.079	Organic acids and derivatives	Carboxylic acids and derivatives	Amino acids, peptides, and analogues	Valine and derivatives	1.7174e+09	1.79377e+09	1.45236e+09	1.50779e+09	1.36015e+09	1.94355e+09	2.71141e+09	2.76151e+09	2.93998e+09	9.72885e+08	1.06577e+09	9.83348e+08	1.80933e+09	1.69708e+09	1.55871e+09	1.52038e+09	1.67804e+09	2.08742e+09
PC O-18:0	C26 H54 N O7 P	523.364					5.29152e+08	6.42334e+08	4.47415e+08	3.67351e+08	3.06606e+08	2.82699e+08	1.53546e+09	1.34343e+09	1.71062e+09	2.39296e+08	2.29381e+08	2.02407e+08	4.02878e+08	2.16848e+08	1.84977e+08	2.55638e+08	1.85981e+08	2.92853e+08
ethyl 4-amino-2-(methylsulfanyl)-1,3-thiazole-5-carboxylate	C7 H10 N2 O2 S2	218.019					6.0283e+08	6.01974e+08	6.72909e+08	5.88182e+08	5.94298e+08	5.58519e+08	1.20957e+09	1.0119e+09	1.01187e+09	3.50291e+08	3.37191e+08	4.65956e+08	1.02419e+09	7.99969e+08	7.93062e+08	9.54587e+08	7.48832e+08	1.04933e+09
LPC 20:4-SN1	C28 H50 N O7 P	543.333					3.74422e+08	3.8746e+08	1.76457e+08	2.38353e+08	2.15089e+08	2.34219e+08	1.06599e+09	8.50541e+08	1.12136e+09	2.52756e+08	1.30518e+08	1.6888e+08	1.10115e+09	3.29248e+08	3.00588e+08	6.15414e+08	2.67597e+08	3.21218e+08
PC O-18:2	C26 H50 N O7 P	519.333					1.67655e+08	1.65201e+08	1.23402e+08	1.01483e+08	9.97651e+07	1.23438e+08	9.48927e+08	1.05862e+09	1.04015e+09	2.56278e+08	2.43176e+08	1.9536e+08	8.92802e+08	4.24965e+08	3.70493e+08	5.64155e+08	3.2806e+08	3.86058e+08
PC O-18:1	C26 H52 N O7 P	521.348					3.36288e+08	3.67998e+08	2.59462e+08	2.66999e+08	2.0228e+08	2.47651e+08	5.4055e+08	5.81395e+08	6.69121e+08	1.4911e+08	1.33145e+08	1.24993e+08	8.45415e+08	4.1963e+08	4.35119e+08	6.45264e+08	3.68567e+08	4.81248e+08
LPC 22:6-SN1	C30 H50 N O7 P	567.333					1.26582e+08	1.46642e+08	7.60655e+07	7.52338e+07	6.82699e+07	7.60907e+07	4.69589e+08	4.67215e+08	7.45737e+08	1.49102e+08	8.50939e+07	1.08949e+08	3.91963e+08	1.44633e+08	1.32285e+08	2.34224e+08	1.3993e+08	1.42137e+08
2-hydroxy-6-[(8Z,11Z)-pentadeca-8,11,14-trien-1-yl]benzoic acid	C22 H30 O3	324.204					1.88528e+08	1.74175e+08	1.70291e+08	1.20845e+08	1.24792e+08	1.52872e+08	6.52756e+08	6.63706e+08	5.24259e+08	1.44238e+08	1.52445e+08	1.15087e+08	2.79635e+08	1.50401e+08	1.41736e+08	1.69865e+08	1.25989e+08	2.35805e+08
3-methyl-5-oxo-5-(4-toluidino)pentanoic acid	C13 H17 N O3	257.103					8.52524e+07	7.75352e+07	7.03313e+07	8.7512e+07	5.61202e+07	1.09896e+08	2.52557e+07	2.18706e+07	2.95901e+07	7.49079e+06	7.97832e+06	8.6366e+06	8.5047e+07	9.36844e+07	2.90786e+08	1.40878e+08	1.60379e+08	1.67469e+08
Phosphocholine	C5 H14 N O4 P	183.066	Organic nitrogen compounds	Organonitrogen compounds	Quaternary ammonium salts	Phosphocholines	6.0605e+07	4.79071e+07	3.95737e+07	4.53408e+07	3.96427e+07	5.2442e+07	2.8482e+07	2.89363e+07	3.21412e+07	1.00806e+07	1.33895e+07	1.32847e+07	1.21664e+08	9.02756e+07	1.05881e+08	9.19514e+07	9.03213e+07	1.47275e+08
CAR 18:1	C25 H48 N O4	425.351					1.03034e+07	8.1501e+06	9.04214e+06	5.52547e+06	6.28985e+06	5.72993e+06	1.41113e+08	2.0855e+08	1.8319e+08	5.33351e+07	4.16595e+07	4.4132e+07	1.25928e+08	4.12386e+07	4.8473e+07	7.11194e+07	4.40191e+07	6.08103e+07
octadec-9-ynoic acid	C18 H32 O2	262.23					2.53336e+07	2.0482e+07	2.00846e+07	1.38993e+07	1.41966e+07	1.9887e+07	1.82341e+08	1.53025e+08	1.03547e+08	3.14869e+07	2.74121e+07	2.02137e+07	2.62011e+07	1.75407e+07	1.52591e+07	2.17922e+07	9.33278e+06	9.40969e+06
LPC 20:3-SN1	C28 H52 N O7 P	545.349					2.49139e+07	3.32143e+07	3.13923e+07	2.15302e+07	2.52026e+07	2.03997e+07	6.98561e+07	4.27216e+07	5.28423e+07	1.39424e+07	7.14318e+06	7.34123e+06	1.92621e+08	1.60707e+08	8.51482e+07	1.36203e+08	1.03723e+08	8.81514e+07
2,3-dihydroxypropyl 12-methyltridecanoate	C17 H34 O4	324.228					1.85801e+08	1.64319e+08	1.37753e+08	1.88083e+07	1.67405e+08	1.77694e+08	1.49481e+08	2.22724e+08	1.7287e+07	8.1629e+07	6.13317e+07	8.85982e+07	1.24812e+08	1.54925e+08	1.94676e+08	1.33609e+08	1.1857e+08	2.27001e+08
Azetidine-2-carboxylic acid	C4 H7 N O2	101.048	Organic acids and derivatives	Carboxylic acids and derivatives	Amino acids, peptides, and analogues	Alpha amino acids	5.83122e+07	5.1734e+07	5.20796e+07	5.19863e+07	4.60785e+07	5.831e+07	6.16385e+07	7.22153e+07	7.11621e+07	3.43462e+07	3.57657e+07	3.9418e+07	3.92785e+07	3.89884e+07	3.89274e+07	3.01424e+07	4.35011e+07	5.46491e+07
Indole	C8 H7 N	117.058	Organoheterocyclic compounds	Indoles and derivatives	Indoles	Indoles	8.72163e+07	8.46588e+07	7.89526e+07	7.79141e+07	7.98975e+07	8.4915e+07	9.56695e+07	1.14176e+08	9.2713e+07	4.53851e+07	4.46451e+07	5.17216e+07	6.08688e+07	7.1476e+07	7.51304e+07	7.08998e+07	8.46208e+07	9.33056e+07
LPC 17:0-SN1	C25 H52 N O7 P	509.348					7.19417e+07	6.32712e+07	6.07456e+07	3.87731e+07	4.69781e+07	3.38987e+07	2.08291e+08	1.48441e+08	1.56639e+08	2.98153e+07	3.07659e+07	2.77609e+07	5.37317e+07	2.31781e+07	2.40538e+07	2.947e+07	1.65044e+07	2.66531e+07
6-Methylquinoline	C10 H9 N	143.074	Organoheterocyclic compounds	Quinolines and derivatives	Not available	Quinolines and derivatives	8.60029e+07	8.62785e+07	7.88124e+07	7.92499e+07	7.97291e+07	8.58077e+07	9.53582e+07	1.14178e+08	9.30613e+07	4.6656e+07	4.47503e+07	5.37655e+07	6.28113e+07	7.21526e+07	7.84983e+07	7.17415e+07	8.64025e+07	9.54888e+07
2,3-diphenylpyrazine	C16 H12 N2	232.098					1.32067e+06	1.37109e+06	1.29244e+06	4.35846e+06	1.59701e+06	1.23153e+06	1.25749e+06	1.33444e+06	1.30872e+06	577532	532266	1.0399e+06	1.26989e+06	7.77885e+06	1.0152e+06	8.98112e+07	979010	8.06326e+06
2-Arachidonoyl glycerol	C23 H38 O4	378.277	Lipids and lipid-like molecules	Endocannabinoids	Not available	Endocannabinoids	5.58611e+06	4.76037e+06	4.13821e+06	3.67783e+06	3.10838e+06	4.49912e+06	2.8642e+07	2.15484e+07	2.58011e+07	6.02481e+06	3.40601e+06	3.56701e+06	1.64476e+07	6.98086e+06	8.22306e+06	1.40996e+07	4.24992e+06	5.7474e+06
LPC 22:6-SN2	C30 H50 N O7 P	567.333					2.01217e+07	2.13804e+07	1.12142e+07	1.10301e+07	9.68687e+06	1.07823e+07	5.96199e+07	6.29961e+07	1.07503e+08	2.0071e+07	1.2442e+07	1.77415e+07	5.46602e+07	1.97099e+07	1.91206e+07	3.19457e+07	1.92265e+07	2.15859e+07
CAR 18:2	C25 H46 N O4	423.335					462829	445891	452341	475856	485085	480678	1.2638e+08	1.10196e+08	6.50555e+07	2.81556e+07	2.57052e+07	3.12292e+07	3.26257e+07	9.08822e+06	1.15009e+07	1.43823e+07	8.75645e+06	9.42395e+06
Vitamin A	C20 H30 O	286.23	Lipids and lipid-like molecules	Prenol lipids	Retinoids	Retinoids	3.29733e+07	3.69415e+07	2.82545e+07	2.21312e+07	1.96858e+07	2.42774e+07	1.01891e+08	1.02956e+08	8.64482e+07	1.75657e+07	1.57027e+07	1.60125e+07	5.34798e+06	3.83992e+06	4.09597e+06	7.78057e+06	2.19162e+06	1.14942e+06
LPC 14:0-SN1	C22 H46 N O7 P	467.301					4.72017e+07	5.21532e+07	4.23384e+07	4.31231e+07	3.09899e+07	3.68908e+07	1.18158e+08	9.67567e+07	1.01232e+08	2.56882e+07	2.37018e+07	1.79729e+07	2.11394e+07	1.31472e+07	1.45064e+07	1.97353e+07	1.72436e+07	8.98487e+06
CAR 18:0	C25 H50 N O4	427.366					4.64972e+06	3.73871e+06	3.46605e+06	2.08023e+06	2.88182e+06	2.9836e+06	4.35558e+07	7.52207e+07	7.80437e+07	1.11777e+07	1.84032e+07	1.40778e+07	4.03483e+07	1.34644e+07	1.9805e+07	2.28284e+07	1.54155e+07	2.29119e+07
α-Lactose	C12 H22 O11	342.116	Organic oxygen compounds	Organooxygen compounds	Carbohydrates and carbohydrate conjugates	O-glycosyl compounds	1.45807e+07	1.56659e+07	1.88099e+07	1.30539e+07	1.3495e+07	1.42528e+07	1.65139e+07	2.29501e+07	1.93507e+07	8.15539e+06	8.75075e+06	9.65554e+06	1.66241e+07	1.24475e+07	1.33525e+07	1.21939e+07	1.68017e+07	1.94847e+07
Pyridoxamine	C8 H12 N2 O2	168.088	Organoheterocyclic compounds	Pyridines and derivatives	Pyridoxamines	Pyridoxamine 5'-phosphates	5.06282e+07	4.98443e+07	4.87215e+07	4.23338e+07	4.11179e+07	5.06283e+07	5.66667e+07	5.77579e+07	6.54153e+07	2.13213e+07	2.55592e+07	2.19172e+07	5.45621e+07	5.85383e+07	5.33928e+07	6.04362e+07	5.94801e+07	6.6355e+07
Palmitoylcarnitine	C23 H45 N O4	399.335	Lipids and lipid-like molecules	Fatty Acyls	Fatty acid esters	Acyl carnitines	3.32074e+06	2.0576e+06	3.59746e+06	1.26404e+06	2.06508e+06	1.41161e+06	5.3559e+07	7.38847e+07	6.53757e+07	1.91072e+07	1.87295e+07	1.6251e+07	6.82776e+07	1.87296e+07	2.43526e+07	3.64389e+07	2.07805e+07	2.95463e+07
PC 38:5	C46 H82 N O8 P	829.556	Lipids and lipid-like molecules	Glycerophospholipids	Glycerophosphocholines	Phosphocholines	9.53778e+07	8.64433e+07	5.51751e+07	7.06954e+07	2.19218e+07	7.35056e+06	1.57166e+07	3.24049e+07	7.17827e+07	2.33021e+06	174693	728495	1.71325e+07	3.71893e+07	1.27846e+06	1.17337e+07	7.34814e+06	1.74196e+07
LPC 20:2-SN1	C28 H54 N O7 P	547.364					4.47028e+07	4.14852e+07	4.45495e+07	3.38002e+07	2.58295e+07	2.30666e+07	1.06777e+08	8.31177e+07	6.79427e+07	1.73194e+07	1.44367e+07	1.05509e+07	6.88239e+07	6.2859e+07	4.2386e+07	6.40227e+07	4.69464e+07	4.70882e+07
PC O-16:1	C24 H48 N O7 P	493.317					4.91148e+07	6.20304e+07	5.88938e+07	4.29319e+07	3.753e+07	4.11763e+07	1.11085e+08	7.18962e+07	9.27748e+07	2.40566e+07	1.50783e+07	1.71761e+07	2.50561e+07	1.51019e+07	1.15503e+07	4.62661e+07	2.07652e+07	1.53334e+07
PE 20:2_20:3	C45 H80 N O8 P	793.562					1.11038e+08	1.19034e+08	1.1735e+08	2.13816e+08	3.09649e+08	3.99016e+08	2.16284e+08	1.45212e+08	1.15506e+08	9.15574e+07	6.89006e+07	8.31498e+07	9.8098e+07	6.76958e+07	9.51573e+07	5.7483e+07	1.32513e+08	8.96596e+07
Acipimox	C6 H6 N2 O3	154.036					4.54983e+07	4.30524e+07	4.34022e+07	3.53503e+07	3.51656e+07	4.7464e+07	4.47231e+07	4.62637e+07	5.17663e+07	1.63209e+07	1.89146e+07	1.88488e+07	287111	5.00766e+06	1.85087e+06	287586	2.26149e+06	359107
N-(6-methoxypyridin-3-yl)thiophene-2-carboxamide	C11 H10 N2 O2 S	234.05					3.91544e+07	3.65692e+07	3.5614e+07	3.54594e+07	3.56232e+07	4.26162e+07	4.47061e+07	4.738e+07	4.61286e+07	1.92032e+07	2.35592e+07	2.31162e+07	3.5608e+07	3.56946e+07	3.60037e+07	3.22828e+07	3.71242e+07	4.54873e+07
2-[(butylamino)(imino)methyl]-1-oxohydrazinium-1-olate	C5 H12 N4 O2	182.079					3.36561e+07	3.36344e+07	3.36844e+07	3.39523e+07	4.48719e+07	3.07315e+07	1.85105e+07	2.92099e+07	3.4229e+07	8.38167e+06	1.08286e+07	1.37087e+07	1.23804e+07	1.27786e+07	1.93406e+07	2.06261e+07	1.27996e+07	2.20057e+07
Uridine 5'-monophosphate	C9 H13 N2 O9 P	324.036	Nucleosides, nucleotides, and analogues	Pyrimidine nucleotides	Pyrimidine ribonucleotides	Pyrimidine ribonucleoside monophosphates	3.06366e+07	3.87812e+07	3.26665e+07	2.49537e+07	1.90382e+07	1.6751e+07	3.05177e+07	2.62298e+07	3.21226e+07	8.22489e+06	1.38834e+07	1.05773e+07	1.88781e+08	7.38574e+07	5.06883e+07	6.3001e+07	6.59675e+07	8.55209e+07
LPC 22:4-SN1	C30 H54 N O7 P	571.364					3.11293e+07	2.85694e+07	2.3246e+07	2.14287e+07	1.85857e+07	1.54174e+07	3.03787e+07	2.18317e+07	2.41094e+07	7.17682e+06	3.86336e+06	3.8858e+06	6.96652e+07	3.07703e+07	2.36079e+07	5.76896e+07	3.18803e+07	3.19006e+07
PC O-40:6	C48 H86 N O7 P	819.615					2.82383e+06	6.33569e+06	2.4588e+06	5.10389e+06	1.52807e+06	3.11439e+06	1.40762e+06	1.30727e+06	1.37301e+06	1.23603e+07	1.9169e+07	8.73793e+07	6.89205e+06	2.79672e+07	3.02986e+06	1.3207e+07	2.78335e+06	2.67912e+06
PE 20:3_20:3	C45 H78 N O8 P	791.547					2.68304e+08	2.26696e+08	2.6824e+08	2.43318e+08	3.23967e+08	2.08965e+08	2.17675e+08	1.16537e+08	2.61009e+08	1.82371e+08	2.304e+08	5.35709e+07	3.01546e+08	3.13609e+08	2.42492e+08	2.39301e+08	1.03418e+08	1.5626e+08
PC O-20:4	C28 H50 N O7 P	521.351					5.55174e+07	5.12622e+07	2.66672e+07	3.58451e+07	3.04169e+07	3.35585e+07	1.573e+08	1.3318e+08	1.7522e+08	4.06737e+07	2.27982e+07	3.03593e+07	1.6421e+08	5.17535e+07	2.96369e+07	8.65435e+07	4.16435e+07	6.00492e+07
PC O-34:2	C42 H82 N O7 P	743.584					5.67232e+07	3.63096e+07	4.06715e+07	1.20574e+07	2.75965e+07	4.60029e+07	3.63971e+07	2.83711e+07	1.08766e+07	1.2623e+07	3.45038e+07	3.98723e+07	6.49836e+07	2.44666e+07	3.14251e+07	4.83246e+07	1.29176e+08	4.48509e+07
(1E,4E)-1,5-bis(4-methoxyphenyl)penta-1,4-dien-3-one	C19 H18 O3	316.108					5.37221e+07	4.9185e+07	4.81845e+07	5.38329e+07	5.38378e+07	5.21193e+07	7.71731e+07	6.83819e+07	6.81679e+07	3.12437e+07	3.13021e+07	4.03293e+07	6.1103e+07	5.82037e+07	6.00864e+07	6.37296e+07	5.97068e+07	7.47521e+07
4-(trifluoromethyl)nicotinic acid	C7 H4 F3 N O2	191.017					1.94459e+07	2.00323e+07	2.0992e+07	1.2813e+07	1.45501e+07	1.63668e+07	4.0742e+07	4.09953e+07	4.87839e+07	7.76592e+06	8.95008e+06	8.7157e+06	2.59003e+07	1.66604e+07	1.2634e+07	2.73221e+07	1.37646e+07	1.67387e+07
PE O-18:2_20:4	C43 H76 N O7 P	749.537					6.69816e+07	6.52118e+07	6.59631e+07	1.15321e+07	9.89725e+06	1.35951e+07	6.59376e+06	4.60736e+06	1.96526e+06	3.57969e+07	2.93506e+07	3.4681e+07	2.53346e+07	1.41215e+07	1.81874e+07	2.95251e+08	1.56332e+08	1.53804e+08
PE O-18:2_18:2	C41 H76 N O7 P	725.536					4.41809e+07	3.3086e+07	4.29623e+07	2.08042e+07	2.12184e+07	2.10542e+07	2.2011e+07	1.13376e+07	1.06452e+07	2.01889e+07	2.34753e+07	3.02774e+07	2.2872e+07	2.3262e+07	1.27428e+07	1.9744e+08	9.21216e+07	9.6434e+07
DLK	C16 H30 N4 O6	374.22					5.1428e+07	4.78281e+07	5.2895e+07	3.36392e+07	2.48667e+07	2.59331e+07	2.61387e+07	8.32189e+06	1.40336e+07	2.50899e+06	1.23913e+06	932178	9.69494e+06	3.12952e+06	3.60812e+06	4.65062e+06	2.39203e+06	4.52456e+06
Epinephrine	C9 H13 N O3	183.09	Benzenoids	Phenols	Benzenediols	Catechols	2.38608e+07	2.59201e+07	2.30789e+07	2.19511e+07	1.66181e+07	2.3044e+07	2.86767e+07	3.09346e+07	3.17556e+07	1.36077e+07	1.39012e+07	1.6424e+07	2.94633e+07	1.9477e+07	2.78496e+07	2.60596e+07	2.77742e+07	2.71811e+07
Valeryl fentanyl-d5	C24 H27 [2]H5 N2 O	369.288					704118	687724	504063	700531	594254	563746	3.59065e+07	4.21954e+07	1.74615e+07	1.25625e+07	5.78866e+06	1.10509e+07	1.35032e+07	4.96522e+06	7.24348e+06	1.22997e+07	8.06606e+06	8.39254e+06
LPC 20:1-SN1	C28 H56 N O7 P	549.38					4.48643e+07	4.37364e+07	4.17453e+07	4.32771e+07	3.02092e+07	2.55186e+07	7.11088e+07	5.26058e+07	4.8791e+07	4.86714e+06	4.1804e+06	3.14278e+06	7.04669e+07	3.22708e+07	2.69335e+07	3.14159e+07	1.98824e+07	3.59217e+07
PC O-36:1	C44 H88 N O7 P	773.631					3.96795e+06	3.31998e+06	3.27557e+06	5.35952e+07	4.69929e+07	5.66513e+07	7.83561e+07	3.59052e+07	4.91332e+07	8.56945e+06	3.36198e+06	1.07735e+07	7.41546e+06	1.2986e+08	4.24396e+08	5.46912e+07	9.99647e+07	5.48732e+07
LSD-d3	C20 H22 [2]H3 N3 O	326.22					9.52969e+07	1.14386e+08	1.04542e+08	8.01608e+07	6.83403e+07	1.024e+08	2.58184e+08	2.40829e+08	2.01963e+08	5.00357e+07	4.47105e+07	1.64816e+07	1.28891e+08	5.72808e+07	7.42962e+07	1.01075e+08	6.04729e+07	1.377e+08
PE O-16:1_18:2	C39 H74 N O7 P	699.521					4.2368e+07	5.11566e+07	4.82399e+07	1.88245e+07	2.60106e+07	2.02207e+07	9.78818e+06	1.82255e+06	1.39005e+07	2.51887e+07	1.74458e+07	2.25646e+07	1.4964e+07	1.22336e+07	9.19925e+06	1.71302e+08	8.2366e+07	1.02189e+08
Lipoic acid	C8 H14 O2 S2	206.044	Organoheterocyclic compounds	Dithiolanes	Lipoic acids and derivatives	Lipoic acids and derivatives	2.02813e+07	1.93756e+07	1.61441e+07	1.71805e+07	1.77173e+07	1.96167e+07	3.14675e+07	2.76782e+07	3.28259e+07	9.24514e+06	1.25317e+07	1.12431e+07	2.56622e+07	2.63385e+07	1.89344e+07	2.29395e+07	2.4296e+07	3.04262e+07
2-(carboxymethoxy)-4-methoxybenzoic acid	C10 H10 O6	264.001					546514	503372	561494	472456	397843	452957	416741	467378	443569	279401	246145	309980	5.23102e+07	3.15186e+06	2.48997e+07	2.67984e+07	2.56153e+07	2.7913e+07
Stearamide	C18 H37 N O	283.288	Organic acids and derivatives	Carboximidic acids and derivatives	Carboximidic acids	Carboximidic acids	1.26867e+07	1.22466e+07	1.20787e+07	6.75011e+06	5.39083e+06	7.52453e+06	2.14269e+07	3.25908e+07	3.77047e+07	6.84439e+06	6.62587e+06	8.40528e+06	1.38082e+07	8.62545e+06	7.77002e+06	1.12701e+07	7.01976e+06	9.46182e+06
L-Glutamate	C5 H9 N O4	147.053	Organic acids and derivatives	Carboxylic acids and derivatives	Amino acids, peptides, and analogues	Glutamic acid and derivatives	2.12318e+07	2.00583e+07	1.6052e+07	1.11619e+07	1.08102e+07	1.44412e+07	6.97915e+07	9.21605e+07	1.18494e+08	1.10422e+07	1.20821e+07	1.107e+07	2.78266e+07	1.23827e+07	1.09093e+07	1.49612e+07	1.02446e+07	1.15468e+07
LPE 40:7	C45 H78 N O7 P	775.552					9.58684e+07	8.86441e+07	9.08043e+07	5.12324e+07	3.86029e+07	3.16933e+07	2.8019e+07	1.62245e+07	1.35683e+07	1.14746e+08	2.11688e+08	6.82336e+07	1.84265e+08	6.84249e+07	1.80558e+08	4.22967e+07	8.82578e+07	6.60027e+07
LPE 17:0	C22 H46 N O7 P	467.301	Lipids and lipid-like molecules	Glycerophospholipids	Glycerophosphoethanolamines	1-acyl-sn-glycero-3-phosphoethanolamines	2.02492e+07	1.24191e+07	2.14278e+07	1.05742e+07	1.40998e+07	1.09398e+07	3.69588e+07	3.36611e+07	2.38128e+07	3.31257e+06	9.059e+06	3.54809e+06	2.10077e+06	1.06348e+06	832679	1.13308e+06	368174	446231
LPE 36:1	C41 H82 N O7 P	731.584					8.82221e+06	7.61527e+06	5.71528e+07	6.28857e+07	6.48393e+07	6.19282e+07	2.28168e+07	7.78278e+07	9.87683e+06	3.62208e+06	1.02613e+07	4.86115e+07	1.70712e+08	3.52809e+08	7.47934e+07	7.64628e+07	9.15259e+07	6.48748e+07
2-(2-amino-3-methylbutanamido)-3-phenylpropanoic acid	C14 H20 N2 O3	264.147					2.97683e+06	1.0119e+06	4.27051e+06	1.61066e+06	1.56111e+06	1.13815e+06	2.17082e+07	6.86307e+06	4.00579e+06	1.19303e+07	6.1753e+06	5.86097e+06	402540	824863	1.03142e+06	1.12894e+06	1.69437e+06	1.27775e+06
Oleoyl ethylamide	C20 H39 N O	309.303	Lipids and lipid-like molecules	Fatty Acyls	Fatty amides	N-acyl amines	1.83638e+07	1.90064e+07	1.81551e+07	1.38026e+07	1.25276e+07	1.18146e+07	3.3643e+07	3.1668e+07	2.53822e+07	3.69885e+06	6.88963e+06	3.73816e+06	4.06746e+06	2.25457e+06	2.04766e+06	3.20961e+06	1.1548e+06	2.41427e+06
5α-Pregnan-3,20-dione	C21 H32 O2	316.24	Lipids and lipid-like molecules	Steroids and steroid derivatives	Pregnane steroids	Gluco/mineralocorticoids, progestogins and derivatives	1.2549e+07	1.57427e+07	1.43899e+07	9.72809e+06	1.0471e+07	1.23972e+07	2.78107e+07	2.60874e+07	3.1125e+07	6.48323e+06	8.29264e+06	4.46617e+06	9.96175e+06	6.73612e+06	1.01744e+07	1.17172e+07	6.05759e+06	6.79033e+06
Rhoifolin	C27 H30 O14	2312.65	Phenylpropanoids and polyketides	Flavonoids	Flavonoid glycosides	Flavonoid-7-O-glycosides	1.37409e+06	1.27485e+06	1.32147e+06	2.56917e+06	1.34829e+06	1.30236e+06	1.24543e+06	1.15664e+06	1.10179e+07	3.04461e+07	729283	1.27132e+06	909037	957859	1.05312e+06	1.06025e+06	1.08356e+06	1.20156e+06
PC 20:2_20:3	C48 H86 N O8 P	835.608					7.49509e+06	6.33797e+07	9.69383e+07	6.86559e+07	7.56104e+07	1.23517e+08	1.96917e+08	8.47825e+07	9.11212e+07	2.58526e+07	2.15748e+07	1.77079e+07	5.00247e+07	5.72929e+07	1.81915e+07	1.89501e+07	3.91243e+07	1.42269e+08
5-Hydroxyindole	C8 H7 N O	133.053	Organoheterocyclic compounds	Indoles and derivatives	Hydroxyindoles	Hydroxyindoles	3.00929e+07	2.3268e+07	1.88272e+07	3.54488e+06	6.74967e+06	1.32102e+07	1.2364e+07	8.50466e+06	5.43278e+06	4.74184e+06	4.89133e+06	5.675e+06	3.76307e+06	2.46316e+06	2.57369e+06	2.18307e+06	2.35522e+06	3.54102e+06
N4-Acetylsulfamethoxazole	C12 H13 N3 O4 S	295.059	Benzenoids	Benzene and substituted derivatives	Benzenesulfonamides	Benzenesulfonamides	3.03216e+07	2.43007e+07	2.0496e+07	2.7969e+07	1.9564e+07	4.61295e+07	1.12964e+07	9.22193e+06	1.64162e+07	2.4907e+06	2.83983e+06	4.15039e+06	2.69088e+07	3.16402e+07	7.44479e+07	4.79537e+07	4.47061e+07	4.57197e+07
PC O-14:0	C22 H46 N O7 P	467.303					5.43483e+06	6.24403e+06	4.98152e+06	5.25898e+06	3.50017e+06	4.05164e+06	1.41755e+07	1.12339e+07	1.14474e+07	3.13022e+06	3.08207e+06	2.21972e+06	2.21088e+06	1.27955e+06	1.54135e+06	2.10454e+06	2.07484e+06	796241
PE O-16:1_18:1	C39 H76 N O7 P	701.537					9.62596e+07	9.56228e+07	9.61322e+07	9.38032e+07	6.87972e+07	1.42578e+08	8.43067e+07	6.35877e+07	3.18264e+07	3.56287e+07	3.19604e+07	5.93287e+07	7.75672e+07	4.5946e+07	2.21482e+07	1.69481e+07	3.54735e+08	1.33489e+08
PC O-38:7	C46 H80 N O7 P	789.568					4.32225e+07	4.18895e+07	4.03624e+07	3.34148e+07	4.40379e+07	2.46278e+07	2.11551e+07	1.39381e+07	3.59247e+06	5.32156e+07	7.84692e+07	2.46893e+07	4.07867e+07	1.84392e+07	1.89263e+07	1.01732e+08	2.98949e+07	4.36272e+07
PC 17:1_18:1	C43 H82 N O8 P	1543.14					1.23756e+07	1.24982e+07	9.97538e+06	2.45809e+07	3.01593e+07	6.76704e+06	1.31223e+07	6.35814e+06	1.25972e+07	1.13237e+07	1.76363e+07	9.19168e+06	9.66138e+06	1.02062e+07	840124	2.98577e+07	9.43392e+06	7.9153e+06
PC O-17:0	C25 H52 N O7 P	509.348					1.39768e+07	1.37972e+07	1.30695e+07	8.17251e+06	1.12054e+07	7.79513e+06	4.71004e+07	3.05405e+07	2.90125e+07	1.41977e+07	8.29004e+06	7.84569e+06	7.83364e+06	3.07134e+06	4.25139e+06	7.74649e+06	3.4567e+06	4.52979e+06
Cytosine	C4 H5 N3 O	111.044	Organoheterocyclic compounds	Diazines	Pyrimidines and pyrimidine derivatives	Pyrimidones	4.61049e+06	3.69174e+06	4.88651e+06	3.89949e+06	4.85037e+06	5.31738e+06	6.78991e+06	6.8364e+06	5.63349e+06	2.90902e+06	2.20071e+06	3.37095e+06	1.68297e+07	2.26626e+07	1.72684e+07	2.05363e+07	2.64038e+07	3.17151e+07
Lysopc 20:4	C28 H50 N O7 P	543.333	Lipids and lipid-like molecules	Glycerophospholipids	Glycerophosphocholines	Phosphocholines	4.79139e+06	5.33073e+06	5.73171e+06	3.74437e+06	4.21173e+06	3.35624e+06	9.96445e+06	4.84622e+06	1.02702e+07	2.41699e+06	1.25535e+06	796795	2.82616e+07	1.67689e+07	1.1601e+07	1.7403e+07	1.26926e+07	1.13553e+07
LPE 38:5	C43 H78 N O7 P	751.551					7.89177e+07	6.99841e+07	8.15842e+07	7.88557e+07	5.31099e+07	5.04843e+07	3.39285e+07	5.22771e+07	2.6615e+07	3.46961e+07	6.491e+07	9.95679e+07	6.21296e+07	7.33586e+07	7.69033e+07	4.61143e+07	5.89614e+07	8.08243e+07
Oleamide	C18 H35 N O	281.272	Lipids and lipid-like molecules	Fatty Acyls	Fatty amides	Fatty amides	1.72776e+07	1.4797e+07	2.22402e+07	1.29944e+07	1.41338e+07	1.40261e+07	2.93441e+07	2.65105e+07	2.09704e+07	3.58665e+06	6.96188e+06	3.30311e+06	3.09002e+06	2.38264e+06	3.24464e+06	2.87308e+06	3.10807e+06	3.92992e+06
CAR 20:4	C27 H46 N O4	447.335					434255	415047	420793	446479	415361	451003	2.42902e+07	1.06224e+07	1.06011e+07	4.63206e+06	3.85079e+06	7.92926e+06	6.38633e+06	1.50058e+06	1.71634e+06	4.1901e+06	1.63111e+06	1.89222e+06
LPC 15:0-SN1	C23 H48 N O7 P	232.145					2.83089e+07	2.99345e+07	3.66338e+07	2.13729e+07	2.68253e+07	2.11989e+07	5.42141e+07	4.65104e+07	3.2765e+07	8.69729e+06	1.0347e+07	7.22357e+06	1.07775e+07	5.68233e+06	6.01367e+06	7.33575e+06	5.13006e+06	5.17647e+06
2-phenyl-4H-furo[2,3-h]chromen-4-one	C17 H10 O3	262.067					7.99135e+06	1.19495e+07	9.27952e+06	9.28855e+06	7.40799e+06	8.90357e+06	1.14001e+07	1.34628e+07	8.98673e+06	5.1691e+06	4.77165e+06	6.99458e+06	5.18695e+06	5.75322e+06	6.29995e+06	6.20879e+06	4.99735e+06	6.20297e+06
CAR 16:1	C23 H44 N O4	397.319					494815	453774	461530	527880	436490	516901	1.57602e+07	2.59499e+07	2.1363e+07	8.06866e+06	5.67773e+06	5.06764e+06	1.5808e+07	4.94917e+06	7.49804e+06	1.57748e+07	9.67923e+06	1.00785e+07
2-[(3S)-1-Benzyl-3-pyrrolidinyl]-1,3-benzothiazole	C18 H18 N2 S	277.095	Organoheterocyclic compounds	Benzothiazoles	Not available	Benzothiazoles	1.77935e+07	1.67863e+07	1.38611e+07	1.3554e+07	1.16909e+07	1.74614e+07	2.26299e+07	2.04333e+07	2.10976e+07	5.00776e+06	5.96901e+06	6.91817e+06	2.42807e+07	1.74096e+07	1.52835e+07	1.5403e+07	2.01342e+07	2.31588e+07
PC O-20:3	C28 H52 N O7 P	545.349					5.41157e+06	5.79939e+06	6.94576e+06	3.6065e+06	4.84866e+06	3.88541e+06	9.62998e+06	1.10301e+07	9.7634e+06	2.74537e+06	1.435e+06	1.43407e+06	2.71795e+07	1.99344e+07	1.2417e+07	1.99961e+07	1.40765e+07	1.28334e+07
3-hydroxy-3-methylpentanedioic acid	C6 H10 O5	184.035					2.24073e+07	2.33136e+07	2.36585e+07	2.26635e+07	2.18482e+07	2.3475e+07	2.65994e+07	2.81408e+07	2.47975e+07	1.34798e+07	1.25719e+07	1.47142e+07	2.58402e+07	2.42649e+07	3.28767e+07	2.95061e+07	2.82795e+07	3.05087e+07
LPE 34:2	C39 H76 N O7 P	701.537					4.35558e+07	4.3258e+07	4.34112e+07	3.34584e+07	3.7976e+07	3.51284e+07	2.74001e+07	1.59837e+07	2.32178e+07	8.62637e+07	6.2842e+07	9.49999e+06	7.18973e+07	3.23991e+07	3.66792e+07	3.79853e+07	2.94291e+07	1.74641e+07
isoleucine	C6 H13 N O2	131.095	Organic acids and derivatives	Carboxylic acids and derivatives	Amino acids, peptides, and analogues	Isoleucine and derivatives	7.76452e+07	1.15811e+08	7.60032e+07	1.12742e+08	1.037e+08	1.19251e+08	1.62528e+08	1.81012e+08	2.0734e+08	8.2197e+07	6.62415e+07	5.93692e+07	9.92433e+07	6.47765e+07	1.0081e+08	6.95263e+07	1.05963e+08	9.61053e+07
3-Hydroxy-3-methylbutanoic acid	C5 H10 O3	101.04	Lipids and lipid-like molecules	Fatty Acyls	Fatty acids and conjugates	Hydroxy fatty acids	1.60758e+07	1.60261e+07	1.53292e+07	1.37406e+07	1.4339e+07	1.73506e+07	1.71422e+07	1.84505e+07	1.83523e+07	7.32515e+06	8.05736e+06	7.32213e+06	1.27218e+07	1.13411e+07	1.32811e+07	1.14288e+07	1.32276e+07	1.49917e+07
LPC 17:1-SN1	C25 H50 N O7 P	507.333					1.87039e+07	1.83269e+07	1.50791e+07	1.36255e+07	1.22008e+07	1.13907e+07	3.15254e+07	2.41251e+07	2.60182e+07	6.03796e+06	4.95385e+06	4.34532e+06	1.27769e+07	7.05375e+06	4.78654e+06	1.10931e+07	4.58075e+06	5.27511e+06
PC 35:1	C43 H84 N O8 P	1591.15	Lipids and lipid-like molecules	Glycerophospholipids	Glycerophosphocholines	Phosphocholines	3.9573e+07	5.50168e+07	4.65642e+07	4.58131e+07	6.12521e+07	7.5697e+07	5.92855e+07	4.5667e+07	2.71547e+07	2.37916e+07	2.80308e+07	5.13787e+07	4.47166e+07	4.54514e+07	4.21414e+07	4.6735e+07	1.99572e+06	4.40652e+07
LPC 38:4	C46 H86 N O7 P	817.596					2.13379e+06	2.23494e+06	2.97616e+06	2.75815e+06	5.03657e+06	3.93214e+06	4.36798e+06	2.92779e+06	2.8466e+06	994790	6.32405e+06	7.96099e+06	3.99105e+07	3.40048e+06	5.37108e+06	1.43564e+06	6.07124e+06	9.43411e+06
PC O-32:0	C40 H82 N O7 P	719.584					2.07969e+07	1.80295e+07	1.65141e+07	1.33076e+07	1.20162e+07	2.42648e+07	1.50886e+07	1.27214e+07	2.32365e+06	7.69259e+06	5.58462e+06	2.52627e+07	1.53398e+07	1.07695e+07	7.51412e+06	4.61984e+06	7.75247e+07	2.61223e+07
Phenylpyruvic acid	C9 H8 O3	164.048	Benzenoids	Benzene and substituted derivatives	Phenylpyruvic acid derivatives	Phenylpyruvic acid derivatives	2.31425e+07	2.60229e+07	2.00244e+07	1.68079e+07	1.19948e+07	2.07007e+07	4.38317e+07	5.10105e+07	6.12082e+07	1.24004e+07	1.1033e+07	1.1878e+07	1.67665e+07	1.19494e+07	1.28704e+07	1.1975e+07	1.21715e+07	1.50681e+07
PC 17:1_17:1	C42 H80 N O8 P	757.563					2.82836e+06	83754	91681.9	90398	92925.2	96273.4	96424.5	87163.8	81944.4	1.47983e+06	2.65811e+06	51865.6	513037	73911.2	91197.9	148429	86704.1	101471
LPE 34:1	C39 H78 N O7 P	703.551					3.88155e+07	3.7179e+07	3.82257e+07	3.46624e+07	2.29691e+07	4.49847e+07	1.93026e+07	1.60545e+07	4.97281e+06	4.15814e+07	4.44629e+07	8.26132e+07	3.265e+07	7.15978e+07	3.30374e+07	2.10733e+07	2.3671e+07	2.03132e+07
Oleic acid	C18 H34 O2	282.256	Lipids and lipid-like molecules	Fatty Acyls	Fatty acids and conjugates	Long-chain fatty acids	7.80694e+06	9.59783e+06	7.11021e+06	8.33067e+06	4.40852e+06	5.92981e+06	2.18874e+07	1.64976e+07	1.77451e+07	2.81372e+06	2.55611e+06	435631	1.25281e+07	3.19567e+06	5.69549e+06	7.33182e+06	6.07576e+06	9.3928e+06
25-hydroxycholecalciferol	C27 H44 O2	400.334					3.7041e+06	6.25599e+06	2.21691e+06	4.2277e+06	1.06653e+06	4.40631e+06	2.47452e+07	1.21314e+07	2.68703e+07	3.74732e+06	2.28466e+06	592672	781392	919893	917749	1.06285e+06	789390	1.34786e+06
PC 40:5	C48 H86 N O8 P	857.59	Lipids and lipid-like molecules	Glycerophospholipids	Glycerophosphocholines	Phosphocholines	1.58584e+07	1.97472e+07	1.2546e+07	1.34538e+07	3.70541e+07	6.44485e+07	5.03811e+07	4.21327e+07	1.38772e+07	8.5391e+06	8.54085e+06	1.81017e+07	2.17155e+07	2.27905e+07	1.6153e+07	4.0683e+06	3.86924e+07	1.66343e+07
Thymine	C5 H6 N2 O2	126.042	Organoheterocyclic compounds	Diazines	Pyrimidines and pyrimidine derivatives	Hydroxypyrimidines	1.24743e+07	1.02592e+07	1.17759e+07	1.05437e+07	9.1601e+06	1.26263e+07	1.55474e+07	1.61306e+07	1.53273e+07	8.36622e+06	8.49872e+06	8.11965e+06	1.29052e+07	1.17652e+07	1.28805e+07	9.07238e+06	1.48942e+07	2.14691e+07
PC O-18:3	C26 H48 N O7 P	517.317					8.0303e+06	8.39375e+06	9.17728e+06	4.47033e+06	5.14336e+06	5.73152e+06	2.68723e+07	2.60877e+07	2.26177e+07	6.87521e+06	5.86347e+06	6.98139e+06	3.04259e+06	1.87943e+06	3.29602e+06	3.77877e+06	2.41317e+06	2.69667e+06
5,6-dimethyl-4-oxo-4H-pyran-2-carboxylic acid	C8 H8 O4	168.04					1.73206e+07	1.66014e+07	1.81967e+07	1.64879e+07	1.68808e+07	1.71776e+07	1.72133e+07	1.9396e+07	1.87495e+07	1.01592e+07	8.90145e+06	1.17041e+07	1.70993e+07	1.80773e+07	2.52171e+07	2.30587e+07	2.08706e+07	2.54341e+07
7-Hydroxy-3,4-dihydrocarbostyril	C9 H9 N O2	163.063	Organoheterocyclic compounds	Quinolines and derivatives	Quinolones and derivatives	Hydroquinolones	1.79348e+07	7.72659e+06	1.13841e+07	9.17072e+06	6.18369e+06	1.80773e+07	8.33502e+06	9.10026e+06	6.8732e+06	2.5902e+06	4.54485e+06	2.86418e+06	2.55625e+06	2.83012e+06	3.17932e+06	2.92946e+06	3.32716e+06	3.70568e+06
DG 18:1_18:1	C39 H72 O5	637.565					1.72904e+06	6.19346e+06	7.43117e+06	6.43838e+06	6.79767e+06	1.10719e+07	3.80225e+07	1.62774e+07	2.03229e+07	2.76294e+06	1.84148e+06	5.32525e+06	1.10913e+07	2.57614e+06	5.99904e+06	2.84273e+06	2.06426e+06	2.13231e+07
Coenzyme Q2	C19 H26 O4	318.187	Lipids and lipid-like molecules	Prenol lipids	Quinone and hydroquinone lipids	Ubiquinones	903631	937776	882376	901633	885073	859635	931927	820447	5.9861e+06	1.78657e+07	438945	493278	604324	664692	672384	767496	701090	845170
LPC 20:5-SN1	C28 H48 N O7 P	541.317					4.61686e+06	4.82052e+06	4.80745e+06	3.16526e+06	3.78999e+06	4.2525e+06	1.69722e+07	1.42475e+07	744788	2.39507e+06	1.7732e+06	2.49675e+06	4.77617e+06	4.22353e+06	3.68408e+06	8.32195e+06	8.51571e+06	4.6245e+06
LPC 19:0-SN1	C27 H56 N O7 P	537.38					9.39593e+06	1.19667e+07	1.11225e+07	7.94481e+06	6.35357e+06	7.07913e+06	6.34044e+07	2.25188e+07	1.53558e+07	5.0761e+06	2.86874e+06	2.69201e+06	9.88607e+06	5.29159e+06	4.40214e+06	7.1857e+06	3.40575e+06	5.34005e+06
N-Acetylalanine	C5 H9 N O3	131.058	Organic acids and derivatives	Carboxylic acids and derivatives	Amino acids, peptides, and analogues	N-acyl-L-alpha-amino acids	1.0795e+07	9.7813e+06	1.36348e+07	7.29994e+06	9.64631e+06	1.05634e+07	6.10732e+06	6.05544e+06	4.48701e+06	3.29932e+06	6.41011e+06	4.79876e+06	3.93414e+06	4.42797e+06	7.71874e+06	4.65078e+06	6.7558e+06	9.96186e+06
PC O-37:5	C45 H82 N O7 P	779.583					2.16692e+06	1.11513e+07	1.4629e+07	1.10172e+07	1.06593e+07	2.61757e+07	5.81727e+07	1.90138e+07	8.39494e+06	1.62688e+06	1.01698e+07	2.0616e+06	4.2461e+07	1.60305e+06	1.73504e+07	1.11089e+07	1.33286e+07	2.25314e+06
PE O-18:2_22:5	C45 H78 N O7 P	775.553					1.00693e+07	7.2288e+06	6.80796e+06	4.80429e+06	5.82901e+06	3.05636e+06	454284	1.52915e+06	1.44519e+06	696465	1.75625e+06	4.31879e+06	2.25363e+06	1.7562e+06	1.16859e+06	3.84916e+07	2.26526e+07	1.4728e+07
PC O-40:5	C48 H88 N O7 P	821.631					2.75262e+06	9.50891e+06	2.06883e+07	2.04367e+07	2.29368e+07	1.1646e+07	4.94021e+07	2.89728e+07	2.89968e+07	3.80006e+06	2.54504e+06	5.91054e+06	1.88635e+07	2.34083e+07	1.89809e+07	3.21781e+07	9.95245e+06	9.54391e+07
PE 18:0_18:0	C41 H82 N O8 P	747.569					1.72242e+07	1.68557e+07	1.68687e+07	1.0974e+07	1.58914e+07	3.88971e+07	2.3095e+07	2.17784e+07	4.10308e+06	2.19876e+06	4.1889e+06	5.61906e+06	1.63925e+07	4.26983e+06	1.18383e+07	3.3754e+06	9.56248e+06	3.96396e+06
SM 8:1;2O/30:0	C43 H87 N2 O6 P	758.626					6.0961e+06	2.49928e+07	2.66108e+07	2.40784e+07	2.1986e+07	1.12804e+07	1.89902e+07	7.72385e+06	6.41014e+06	2.64591e+06	2.38277e+06	6.05604e+06	5.60382e+07	1.01725e+07	4.67939e+06	4.99831e+06	4.33228e+06	7.54121e+07
Homoarginine	C7 H16 N4 O2	188.127	Organic acids and derivatives	Carboxylic acids and derivatives	Amino acids, peptides, and analogues	L-alpha-amino acids	1.38534e+06	551905	679364	479795	992413	1.77107e+06	610382	610706	575500	252800	924835	267935	9.3724e+06	7.34469e+06	8.76012e+06	4.92791e+06	1.11809e+07	9.16239e+06
CAR 18:3	C25 H44 N O4	421.319					514344	506382	498538	524519	505095	538629	1.47722e+07	1.35979e+07	8.24436e+06	5.41558e+06	2.92715e+06	5.11449e+06	2.81563e+06	496800	671180	1.3861e+06	566953	775671
PC 17:0_18:3	C43 H80 N O8 P	769.56					2.39954e+07	2.32771e+07	2.46069e+07	3.12479e+07	7.93273e+07	4.30163e+07	5.66463e+07	2.72126e+07	3.11278e+07	8.77351e+06	7.47683e+06	6.73579e+06	2.09023e+07	7.81879e+06	1.11934e+07	3.50924e+06	2.26886e+07	3.1504e+07
6-phenyl-1,2,3,4-tetrahydro-2,5-benzodiazocin-1-one	C16 H14 N2 O	232.098					2.38101e+06	2.44914e+06	2.01099e+06	7.45372e+06	2.40191e+06	2.63247e+06	1.87753e+06	2.33802e+06	1.9613e+06	836048	745660	1.48768e+06	2.11739e+06	1.54909e+07	1.0152e+06	1.83562e+08	1.56723e+06	1.48254e+07
2'-Deoxyadenosine	C10 H13 N5 O3	273.085	Nucleosides, nucleotides, and analogues	Purine nucleosides	Purine 2'-deoxyribonucleosides	Purine 2'-deoxyribonucleosides	3.4761e+06	5.91331e+06	4.14756e+06	3.70571e+06	2.89511e+06	2.96481e+06	6.48845e+06	7.56979e+06	4.68764e+06	2.48209e+06	2.63345e+06	2.53534e+06	2.25528e+07	2.07582e+07	1.97106e+07	2.34157e+07	2.2757e+07	2.89799e+07
PC O-36:3	C44 H84 N O7 P	769.599					8.53379e+06	9.23037e+06	9.01705e+06	7.53084e+06	6.9938e+06	6.87521e+06	1.07109e+07	1.10264e+07	1.05321e+07	3.31052e+07	4.29225e+07	9.95557e+07	1.04778e+07	2.15783e+07	5.02046e+06	5.21105e+06	1.9258e+07	5.72777e+06
PC O-39:8	C47 H80 N O7 P	801.566					8.48678e+06	7.93658e+06	7.87651e+06	8.1494e+06	4.7817e+06	2.92589e+06	2.58925e+06	2.91537e+06	1.12928e+06	5.42232e+06	7.79062e+06	2.02536e+07	2.20613e+06	1.37379e+07	5.07769e+06	3.60837e+06	943765	3.8665e+06
PC 19:2_20:5	C47 H80 N O8 P	817.56					3.74314e+06	1.28175e+07	2.09106e+07	2.31309e+07	1.54764e+07	1.42556e+07	570212	1.35063e+07	1.98125e+07	947187	9.41847e+06	9.67205e+06	9.76781e+06	1.02716e+07	1.16648e+07	4.09844e+06	6.5155e+06	8.63082e+06
gamma-Glutamyltyrosine	C14 H18 N2 O6	310.116	Organic acids and derivatives	Carboxylic acids and derivatives	Amino acids, peptides, and analogues	Tyrosine and derivatives	6.26098e+06	5.2974e+06	5.00544e+06	4.59778e+06	4.51568e+06	5.73739e+06	1.0457e+07	9.37222e+06	8.76096e+06	2.02194e+06	2.64981e+06	3.03639e+06	6.85587e+06	5.35796e+06	4.22663e+06	3.62945e+06	5.38927e+06	5.48444e+06
Andrographolide	C20 H30 O5	350.214	Organoheterocyclic compounds	Lactones	Gamma butyrolactones	Gamma butyrolactones	1.87082e+06	1.71956e+06	1.69669e+06	1.68246e+06	1.76382e+06	1.74693e+06	1.70883e+06	1.58037e+06	4.21173e+06	1.29459e+07	871719	969339	1.1549e+06	1.30869e+06	1.38159e+06	1.40732e+06	1.4291e+06	1.64864e+06
Stearoyl Ethanolamide	C20 H41 N O2	309.303	Organic nitrogen compounds	Organonitrogen compounds	Amines	N-acylethanolamines	917405	883019	1.83642e+06	2.28605e+06	1.43714e+06	1.49204e+06	2.94447e+06	288589	3.57496e+06	6.55546e+06	5.71251e+06	7.79259e+06	1.53072e+07	6.33019e+06	2.36748e+06	1.21493e+06	797697	2.40057e+06
PC 19:2_18:4	C45 H78 N O8 P	791.545					1.69943e+07	1.63117e+07	2.15659e+07	3.07339e+07	3.1243e+07	2.50594e+07	2.06556e+07	1.33964e+07	3.22544e+07	2.72443e+07	8.35153e+06	8.09101e+06	1.73607e+07	1.59507e+07	1.54778e+07	7.07125e+06	8.02721e+06	1.12215e+07
LPE 20:5	C25 H42 N O7 P	499.27	Lipids and lipid-like molecules	Glycerophospholipids	Glycerophosphoethanolamines	1-acyl-sn-glycero-3-phosphoethanolamines	1.35809e+06	1.14957e+06	947604	735473	534814	1.11311e+06	9.97699e+06	1.26329e+07	7.14912e+06	1.07976e+06	1.52327e+06	1.04493e+06	3.64792e+06	6.02705e+06	3.33943e+06	8.04039e+06	9.85308e+06	5.38668e+06
PE 19:1_19:2	C43 H80 N O8 P	769.562					2.10464e+07	1.90714e+07	1.94149e+07	2.21474e+07	3.10005e+07	3.58209e+07	3.15469e+07	1.71556e+07	1.94786e+07	1.22901e+07	8.79957e+06	7.90919e+06	1.28459e+07	1.33775e+07	1.54342e+07	1.17038e+07	1.65666e+07	2.0824e+07
Methyl nicotinate	C7 H7 N O2	137.048	Organoheterocyclic compounds	Pyridines and derivatives	Pyridinecarboxylic acids and derivatives	Pyridinecarboxylic acids	1.10838e+08	9.58079e+07	9.89777e+07	9.94023e+07	9.88007e+07	1.00975e+08	9.83603e+07	1.05133e+08	9.64746e+07	6.47112e+07	5.31529e+07	6.74834e+07	3.74586e+08	3.31885e+08	3.36305e+08	4.12537e+08	3.80626e+08	4.18879e+08
LPC 38:6	C46 H82 N O7 P	813.563					3.22049e+07	3.32109e+07	3.29333e+07	4.89016e+06	6.96066e+06	3.49001e+06	6.75578e+06	4.41269e+06	1.75376e+06	3.66888e+07	8.40786e+07	1.03335e+07	1.21792e+08	1.31399e+07	8.41647e+07	1.68526e+07	8.12386e+06	1.12923e+07
FRH	C21 H30 N8 O4	480.226					3.41471e+06	2.76323e+06	2.08701e+06	1.8693e+06	1.53116e+06	2.44672e+06	1.11065e+07	1.17378e+07	1.01807e+07	1.42832e+06	1.45418e+06	1.14943e+06	1.42943e+07	6.85373e+06	7.68772e+06	8.31218e+06	6.34441e+06	1.21029e+07
(9cis)-Retinal	C20 H28 O	284.214	Lipids and lipid-like molecules	Prenol lipids	Retinoids	Retinoids	2.23312e+06	2.70899e+06	1.57532e+06	1.84744e+06	909586	1.69563e+06	1.31166e+07	9.78013e+06	1.90133e+07	2.8404e+06	1.91056e+06	1.15876e+06	5.08018e+06	3.00392e+06	3.298e+06	2.00208e+06	2.04764e+06	3.09382e+06
LPE 36:2	C41 H80 N O7 P	729.567					1.49661e+07	2.22043e+07	1.70568e+07	1.31798e+07	9.44568e+06	2.26279e+07	8.18604e+06	2.52304e+07	3.73236e+06	7.50691e+06	8.75519e+06	1.39803e+07	6.46959e+06	2.84729e+07	1.75141e+07	2.09447e+07	1.793e+07	1.46853e+07
2,4-dihydroxyheptadec-16-en-1-yl acetate	C19 H36 O4	350.243					1.49022e+07	9.56447e+06	1.91022e+07	1.14818e+07	8.15721e+06	1.03502e+07	8.7134e+07	7.61435e+07	4.04601e+07	1.14153e+07	1.09996e+07	6.36133e+06	6.98085e+06	4.35025e+06	3.8507e+06	8.13134e+06	4.41797e+06	6.80905e+06
Lysope 14:0	C19 H40 N O7 P	425.256	Lipids and lipid-like molecules	Glycerophospholipids	Glycerophosphoethanolamines	1-acyl-sn-glycero-3-phosphoethanolamines	4.11697e+06	4.65672e+06	8.99323e+06	1.77083e+06	6.42306e+06	2.83853e+06	1.47896e+07	1.17785e+07	5.32792e+06	1.34788e+06	2.55617e+06	1.57032e+06	384285	384478	440173	448765	432365	492126
DG 16:1_18:1	C37 H68 O5	609.534					2.09957e+07	8.85108e+06	1.06574e+07	6.3681e+06	1.80567e+07	9.42714e+06	2.71347e+06	2.00106e+07	1.57013e+07	2.84493e+06	1.56699e+06	692552	2.86863e+06	4.61513e+06	2.88432e+06	7.17547e+06	6.44224e+06	1.2271e+06
PC 17:0_17:1	C42 H82 N O8 P	759.58					633921	1.75233e+07	1.79456e+07	1.68283e+07	2.8076e+07	4.33673e+07	1.87787e+07	3.53603e+07	1.03234e+07	2.07797e+07	2.64954e+07	4.22185e+07	1.87712e+07	1.32753e+07	1.19119e+06	6.10866e+06	4.09775e+07	1.19231e+07
PC 18:1_17:2	C43 H80 N O8 P	1539.12					2.16023e+06	2.22087e+06	3.19077e+06	5.43687e+06	2.76587e+06	1.8147e+06	1.73538e+06	2.4522e+06	1.80582e+07	3.9003e+07	1.52657e+06	2.70521e+06	2.34978e+06	2.05658e+06	2.03962e+06	1.58632e+06	1.50983e+06	2.38829e+06
LysoPC 20:2	C28 H54 N O7 P	547.364					6.07804e+06	3.73087e+06	5.19729e+06	3.65222e+06	3.03555e+06	2.14515e+06	8.63505e+06	8.3061e+06	6.76796e+06	1.53182e+06	1.65171e+06	676929	7.01525e+06	7.1312e+06	5.29652e+06	7.32761e+06	5.22754e+06	5.08555e+06
N2-tetrahydrofuran-2-ylmethyl-4-(4-fluorophenyl)-1,3-thiazol-2-amine	C14 H15 F N2 O S	278.094					3.14395e+06	2.62121e+06	1.98416e+06	1.81373e+06	1.63099e+06	2.71713e+06	6.66328e+06	6.02947e+06	7.71733e+06	1.48086e+06	2.00768e+06	1.90859e+06	6.07949e+06	4.49858e+06	4.53627e+06	3.68245e+06	3.92192e+06	5.51255e+06
SM 8:0;2O/26:0	C39 H81 N2 O6 P	704.584					1.29638e+06	1.20275e+06	1.24674e+06	1.28579e+06	1.27204e+06	1.22871e+06	1.175e+06	1.09123e+06	2.25259e+06	9.13283e+06	599395	666519	857629	903690	993562	1.00029e+06	1.02228e+06	1.13361e+06
2-Methoxybenzaldehyde	C8 H8 O2	153.077					9.97073e+06	9.86448e+06	1.21464e+07	1.01376e+07	1.11528e+07	9.80759e+06	1.02928e+07	1.11218e+07	1.261e+07	5.47346e+06	5.1299e+06	7.57014e+06	1.06963e+07	1.10937e+07	1.34122e+07	1.20497e+07	1.35156e+07	1.40716e+07
2-[amino(3-chloroanilino)methylene]malononitrile	C10 H7 Cl N4	218.04					3.49825e+06	2.73701e+06	2.80949e+06	2.80432e+06	3.75762e+06	2.54138e+06	2.05094e+06	5.41145e+06	5.64645e+06	2.59126e+06	4.21359e+06	4.96509e+06	1.24567e+06	1.22264e+06	1.51585e+06	1.99136e+06	859703	2.02954e+06
PC 20:3_20:3	C48 H84 N O8 P	833.593					2.9138e+06	5.21251e+06	5.62572e+06	1.30548e+06	1.52198e+06	2.46406e+06	2.31067e+06	1.34893e+06	1.89335e+06	3.37567e+06	2.39608e+06	3.85595e+06	3.14401e+06	5.17452e+06	2.90602e+06	5.47684e+06	5.02814e+06	2.33923e+06
D-2-Aminoadipic acid	C6 H11 N O4	161.069	Organic acids and derivatives	Carboxylic acids and derivatives	Amino acids, peptides, and analogues	Alpha amino acids and derivatives	2.28289e+07	2.23818e+07	2.38697e+07	2.5414e+08	2.29646e+07	2.21155e+07	4.64569e+07	2.72395e+07	2.30958e+07	1.44236e+07	1.2873e+07	1.63789e+07	2.24169e+07	2.3656e+07	2.6646e+07	2.11695e+07	2.62242e+07	2.90609e+07
PC 19:0_20:5	C47 H84 N O8 P	1643.18					727005	1.79652e+06	1.42879e+06	1.79437e+06	1.73124e+06	2.11875e+06	1.72531e+06	1.05843e+06	755992	1.07773e+06	3.90312e+06	1.12251e+06	3.6089e+06	2.41107e+06	1.1178e+06	2.9505e+06	1.79355e+06	1.1986e+06
LPC 40:7	C48 H84 N O7 P	839.58					3.96422e+07	1.97762e+07	2.43552e+07	1.24725e+07	1.00395e+07	8.49714e+06	1.30519e+06	1.04809e+07	6.16236e+06	9.60841e+06	1.79484e+07	6.17015e+06	1.3929e+07	1.30257e+07	1.32022e+07	2.57791e+07	5.0937e+07	9.53273e+06
Oleoyl ethanolamide	C20 H39 N O2	325.298	Organic nitrogen compounds	Organonitrogen compounds	Amines	N-acylethanolamines	571502	572167	581359	419594	418543	429756	4.94787e+06	2.55839e+06	1.07489e+06	903619	482963	604346	1.65942e+06	474632	659454	818252	813480	1.05812e+06
Anserine	C10 H16 N4 O3	240.121	Organic acids and derivatives	Peptidomimetics	Hybrid peptides	Hybrid peptides	1.14057e+06	1.16261e+06	1.02244e+06	1.07231e+06	666160	709376	581195	725040	669889	499409	543748	516059	4.71014e+06	5.68169e+06	5.90237e+06	478152	5.82691e+06	1.06716e+07
7-(2-aminophenyl)heptanoic acid	C13 H19 N O2	243.122					7.25393e+06	6.33649e+06	6.13597e+06	4.89459e+06	5.48211e+06	9.00059e+06	6.86679e+06	9.64235e+06	7.13423e+06	3.43955e+06	3.46345e+06	1.78631e+06	986737	1.10158e+06	817295	1.033e+06	900312	806690
LPC 19:1-SN1	C27 H54 N O7 P	535.364					5.25179e+06	6.90476e+06	6.37563e+06	4.33522e+06	3.37585e+06	2.97204e+06	1.14446e+07	8.9089e+06	8.53062e+06	1.4396e+06	1.0588e+06	588797	5.58844e+06	3.06752e+06	2.34121e+06	4.49445e+06	1.84913e+06	2.57249e+06
PC 32:9_42:12	C82 H122 N O8 P	1279.91					3.54452e+06	4.4749e+06	4.26286e+06	3.97325e+06	1.7399e+06	3.36759e+06	7.49728e+06	6.83269e+06	5.08619e+06	2.59174e+06	2.86718e+06	1.04259e+06	9.2245e+06	4.95251e+06	4.83405e+06	6.35164e+06	5.43124e+06	6.00325e+06
PC 16:1_17:2	C41 H76 N O8 P	741.533					7.68916e+06	6.76861e+06	1.10635e+07	1.45256e+07	1.29666e+07	1.01397e+07	6.6003e+06	8.44631e+06	1.03189e+07	2.16562e+07	6.48531e+06	5.03651e+06	7.45297e+06	8.17482e+06	8.55854e+06	4.06965e+06	619384	4.10547e+06
Lysopc 18:2	C26 H50 N O7 P	519.333	Lipids and lipid-like molecules	Glycerophospholipids	Glycerophosphocholines	Phosphocholines	572701	590240	544809	481789	486064	507498	2.01314e+06	1.80256e+06	1.80002e+06	711036	710197	710954	5.83128e+06	2.74226e+06	821497	3.58429e+06	1.17019e+06	995360
PC O-22:4	C30 H54 N O7 P	571.364					3.09837e+06	2.05778e+06	2.26512e+06	1.77205e+06	977928	841898	1.84643e+06	1.17529e+06	1.22837e+06	413656	406318	417071	6.36241e+06	3.57511e+06	2.67731e+06	6.70476e+06	3.97357e+06	3.0592e+06
PC O-35:4	C43 H80 N O7 P	753.568					1.38443e+07	2.09748e+07	3.90553e+07	3.81464e+07	4.63791e+07	4.85917e+07	3.39005e+07	3.97522e+07	1.01867e+07	1.98852e+07	1.33429e+07	2.52351e+07	3.54795e+07	6.81887e+07	1.86999e+07	2.27851e+07	1.20812e+07	5.63853e+07
1-(4-methoxyphenyl)propane-1,2-diol	C10 H14 O3	164.081					4.53765e+06	5.23621e+06	5.95815e+06	4.6769e+06	4.79854e+06	4.98052e+06	5.53429e+06	6.3312e+06	5.80312e+06	2.67461e+06	2.08651e+06	2.93888e+06	5.72988e+06	5.25976e+06	7.16692e+06	7.45633e+06	5.78275e+06	6.4239e+06
PC 34:1	C42 H82 N O8 P	781.562	Lipids and lipid-like molecules	Glycerophospholipids	Glycerophosphocholines	Phosphocholines	1.93086e+07	2.00421e+07	1.67733e+07	2.24744e+07	2.72181e+07	2.6812e+07	1.47579e+07	1.32952e+07	9.91443e+06	2.2133e+07	2.42893e+07	2.51832e+07	1.73955e+07	1.32205e+07	1.60365e+07	1.81978e+07	2.46224e+07	1.22101e+07
PC O-38:5	C46 H84 N O7 P	793.604					1.01401e+06	2.9364e+06	3.53661e+06	1.30427e+06	870299	1.4709e+06	1.42519e+06	1.43319e+06	610305	606160	2.09553e+06	3.79776e+06	6.131e+06	3.57949e+06	7.35108e+06	4.22964e+06	5.38926e+06	7.61945e+06
Pyridoxamine 5-phosphate	C8 H13 N2 O5 P	248.054	Organoheterocyclic compounds	Pyridines and derivatives	Pyridoxamines	Pyridoxamine 5'-phosphates	3.95464e+06	5.31601e+06	2.32118e+06	2.49626e+06	2.76521e+06	3.00014e+06	2.47335e+06	5.6706e+06	5.91125e+06	1.2114e+06	808460	796273	1.61023e+06	1.64904e+06	1.86734e+06	1.95705e+06	1.48823e+06	1.70495e+06
LPC 24:4-SN1	C32 H58 N O7 P	599.395					3.97156e+06	4.00358e+06	2.70402e+06	4.17332e+06	941630	2.45514e+06	9.41385e+06	7.228e+06	8.63046e+06	352350	352579	428171	2.38779e+06	739842	738118	1.08237e+06	634883	1.08404e+06
6-Methoxy-2-naphthoic acid	C12 H10 O3	202.063	Benzenoids	Naphthalenes	Naphthalenecarboxylic acids and derivatives	Naphthalenecarboxylic acids	739986	798275	835797	753857	765496	761637	8.08889e+06	6.81288e+06	3.95878e+06	1.28379e+06	530449	784293	520052	559811	736140	542785	892555	756442
Biliverdin	C33 H34 N4 O6	582.248	Organoheterocyclic compounds	Tetrapyrroles and derivatives	Bilirubins	Bilirubins	704216	721493	648964	646705	674179	668955	3.58763e+06	8.54105e+06	1.11437e+06	767803	621041	900352	486107	451871	567949	449291	559933	610110
Proline-hydroxyproline	C10 H16 N2 O4	228.111	Organic acids and derivatives	Carboxylic acids and derivatives	Amino acids, peptides, and analogues	Dipeptides	4.16662e+06	2.27997e+06	7.87527e+06	1.53708e+06	3.46029e+06	3.59269e+06	296801	718295	548026	122944	458997	124427	252345	221356	264867	266592	258312	303176
PC 19:2_18:5	C45 H76 N O8 P	789.531					1.67297e+06	360208	330147	332042	946074	334671	313495	664715	3.47248e+06	208322	244390	1.23351e+06	2.43064e+06	1.93409e+06	5.5013e+06	565373	299236	1.58279e+06
6-Pentyl-2H-pyran-2-one	C10 H14 O2	166.097					6.43402e+06	6.09117e+06	6.88204e+06	6.03603e+06	6.53312e+06	6.15777e+06	6.84037e+06	7.12631e+06	7.67008e+06	3.46218e+06	3.1035e+06	4.10219e+06	6.9609e+06	6.94062e+06	9.46984e+06	8.83221e+06	8.59256e+06	8.95471e+06
CAR 20:1	C27 H52 N O4	453.382					566963	395159	431135	437833	440246	442727	5.88089e+06	5.74354e+06	6.56587e+06	1.20311e+06	1.19193e+06	1.3908e+06	4.61461e+06	2.35815e+06	2.82847e+06	2.57509e+06	2.06028e+06	3.13388e+06
Lysopc 18:1	C26 H52 N O7 P	521.348	Lipids and lipid-like molecules	Glycerophospholipids	Glycerophosphocholines	Phosphocholines	8.43508e+06	8.47879e+06	2.58192e+06	6.15854e+06	4.96027e+06	6.41129e+06	3.54615e+07	1.85275e+07	1.93192e+07	2.28296e+06	2.99245e+06	2.57992e+06	1.50462e+07	7.35463e+06	9.13851e+06	1.66363e+07	7.55341e+06	1.26724e+07
Oleoyl-L-alpha-lysophosphatidic acid	C21 H40 Na O7 P	458.242	Lipids and lipid-like molecules	Glycerophospholipids	Glycerophosphates	1-acylglycerol-3-phosphates	1.48783e+06	1.97228e+06	1.80856e+06	1.5141e+06	1.32934e+06	1.49808e+06	6.64917e+06	3.08862e+06	2.7638e+06	548496	574694	489511	1.04713e+06	686267	1.02718e+06	1.24435e+06	1.80021e+06	1.52348e+06
PC O-36:7	C44 H76 N O7 P	761.537					2.08655e+06	2.29015e+06	1.5963e+06	1.62956e+06	1.6991e+06	1.6048e+06	1.73461e+06	2.22559e+06	1.57217e+06	635788	2.26129e+06	772600	1.18519e+06	1.33498e+06	1.42938e+06	1.41224e+07	1.33691e+06	4.68434e+06
LPC 24:5-SN1	C32 H56 N O7 P	597.38					3.26316e+06	4.15964e+06	1.58544e+06	2.60787e+06	847590	1.23314e+06	8.47615e+06	6.21015e+06	6.82877e+06	5.40521e+06	959376	1.35701e+06	1.33923e+06	831858	563701	979576	578116	640439
Prolylleucine	C11 H20 N2 O3	228.147	Organic acids and derivatives	Carboxylic acids and derivatives	Amino acids, peptides, and analogues	Dipeptides	4.11084e+06	3.73966e+06	4.27755e+06	4.30124e+06	3.07261e+06	3.05068e+06	5.50572e+06	5.75844e+06	4.77327e+06	1.55917e+06	2.01143e+06	2.93221e+06	5.06654e+06	3.36879e+06	4.5429e+06	2.87672e+06	4.522e+06	4.77722e+06
PC 18:1_18:1	C44 H84 N O8 P	785.595					1.63263e+06	4.58528e+06	1.56394e+07	6.16119e+06	280174	5.00204e+06	4.73743e+06	9.32849e+06	4.59146e+06	1.43361e+06	1.14597e+07	6.03047e+06	2.60859e+07	1.5387e+07	1.55336e+07	4.67527e+06	1.01433e+07	2.66915e+07
Pyroglutamic acid	C5 H7 N O3	129.043	Organic acids and derivatives	Carboxylic acids and derivatives	Amino acids, peptides, and analogues	Alpha amino acids and derivatives	1.02272e+08	1.16136e+08	8.91963e+07	8.25685e+07	8.72859e+07	1.16114e+08	1.71936e+08	1.81872e+08	2.3382e+08	6.90656e+07	6.57896e+07	7.17076e+07	1.8311e+08	1.19904e+08	1.22904e+08	1.49648e+08	9.39703e+07	1.40244e+08
L-beta-Imidazolelactic acid	C6 H8 N2 O3	156.054	Organoheterocyclic compounds	Azoles	Imidazoles	Imidazolyl carboxylic acids and derivatives	584601	547795	552040	574553	578380	552483	934024	813737	2.22306e+06	680389	236025	652702	306232	268626	321428	323522	313474	367919
PC 36:4	C44 H80 N O8 P	803.545	Lipids and lipid-like molecules	Glycerophospholipids	Glycerophosphocholines	Phosphocholines	3.06988e+07	4.34147e+07	3.15904e+07	3.907e+07	3.62818e+07	2.46494e+07	2.36088e+07	2.24366e+07	2.27295e+07	2.2229e+07	1.46913e+07	1.22089e+07	2.41055e+07	2.60836e+07	2.61656e+07	4.4813e+07	1.91987e+07	2.863e+07
5-Methoxyindole-3-Carbaldehyde	C10 H9 N O2	175.064	Organoheterocyclic compounds	Indoles and derivatives	Indoles	Indoles	1.76178e+06	1.98573e+06	5.36358e+06	1.53875e+06	1.4318e+06	1.43907e+06	1.45269e+06	2.0958e+06	2.08684e+06	814909	720567	837138	807029	990926	976255	1.41013e+06	898763	1.32941e+06
PE O-16:1_22:5	C43 H76 N O7 P	749.537					2.54631e+06	2.24355e+06	1.14445e+06	198372	179960	1.55542e+06	214485	252358	231911	3.07762e+06	1.78078e+06	2.3318e+06	1.53457e+06	523743	1.21965e+06	6.51262e+06	8.12913e+06	3.64361e+06
4-Guanidinobutanoic acid	C5 H11 N3 O2	145.085	Organic acids and derivatives	Carboxylic acids and derivatives	Amino acids, peptides, and analogues	Gamma amino acids and derivatives	248001	360316	237924	229385	212267	303269	371606	712109	245378	163500	129896	246577	4.14156e+06	7.93989e+06	3.91284e+06	7.04794e+06	4.25463e+06	8.01201e+06
Valylproline	C10 H18 N2 O3	214.132	Organic acids and derivatives	Carboxylic acids and derivatives	Amino acids, peptides, and analogues	Dipeptides	1.18448e+06	1.04384e+06	963025	927514	946236	1.09467e+06	1.15547e+06	1.14207e+06	1.15261e+06	418016	483662	429071	5.98294e+06	8.06785e+06	8.5099e+06	9.95661e+06	1.0406e+07	8.57072e+06
Guanosine monophosphate	C10 H14 N5 O8 P	363.058	Nucleosides, nucleotides, and analogues	Purine nucleotides	Purine ribonucleotides	Purine ribonucleoside monophosphates	1.16026e+07	1.53451e+07	1.32335e+07	8.93679e+06	1.0972e+07	9.97546e+06	1.81292e+06	1.32266e+06	2.80172e+06	561863	1.36844e+06	2.19799e+06	1.30497e+07	5.87723e+06	7.98876e+06	7.13401e+06	6.50868e+06	6.52862e+06
CAR 20:2	C27 H50 N O4	429.384					473493	408019	428591	465093	473916	436290	5.36446e+06	5.4904e+06	4.5395e+06	1.37088e+06	1.24042e+06	1.21327e+06	3.15455e+06	1.31502e+06	1.43861e+06	1.39198e+06	1.05048e+06	1.55601e+06
(2R,3S,4S,5R,6R)-2-(hydroxymethyl)-6-(propan-2-yloxy)oxane-3,4,5-triol	C9 H18 O6	100.064					4.53166e+06	4.81905e+06	2.21242e+06	5.39531e+06	7.50907e+06	4.17887e+06	6.80485e+06	1.37264e+06	4.6151e+06	2.88537e+06	3.91713e+06	4.7397e+06	4.19497e+06	3.28883e+06	5.45835e+06	3.98306e+06	4.66648e+06	5.34077e+06
3-hydroxy-1,5-diphenylpentan-1-one	C17 H18 O2	276.111					2.27311e+06	2.05951e+06	2.50644e+06	1.61064e+06	2.25331e+06	2.41085e+06	4.43675e+06	3.75105e+06	5.6813e+06	1.6417e+06	1.65026e+06	1.932e+06	2.48342e+06	1.71146e+06	1.87272e+06	2.19616e+06	2.68043e+06	3.19418e+06
PE O-16:1_16:1	C37 H72 N O7 P	673.507					618905	596142	641584	638940	606778	557109	540567	575099	593733	387558	329661	331295	418412	420872	2.91998e+06	733449	1.7138e+06	9.51719e+06
1,2-dihydroxyheptadec-16-yn-4-yl acetate	C19 H34 O4	343.272					527061	493829	522428	517057	503613	496124	4.91304e+06	4.79909e+06	2.60721e+06	1.10845e+06	1.0179e+06	1.46677e+06	2.85939e+06	1.29694e+06	1.92182e+06	2.94948e+06	1.87597e+06	2.01701e+06
Palmitoylethanolamide	C18 H37 N O2	299.282	Organic acids and derivatives	Carboximidic acids and derivatives	Carboximidic acids	Carboximidic acids	745609	786187	766106	600392	593835	601484	4.51208e+06	2.22199e+06	1.25308e+06	751987	478707	465129	2.30262e+06	1.12775e+06	1.02705e+06	936720	596057	1.23459e+06
α-Lapachone	C15 H14 O3	264.072	Organoheterocyclic compounds	Naphthopyrans	Naphthopyranones	Naphthopyranones	479246	527920	487046	469086	478555	553627	3.96829e+06	4.26872e+06	3.48094e+06	2.07049e+06	1.28389e+06	3.01605e+06	3.21401e+06	2.02157e+06	4.5639e+06	2.52203e+06	3.96028e+06	3.31641e+06
PC O-15:0	C23 H48 N O7 P	481.317					3.80836e+06	3.43493e+06	4.62744e+06	2.0475e+06	3.41385e+06	2.27648e+06	8.31367e+06	7.01265e+06	4.85582e+06	1.25943e+06	1.3918e+06	1.43346e+06	1.33676e+06	605327	708275	948755	614429	592938
6,7,8-trimethoxy-2H-chromen-2-one	C12 H12 O5	214.081					1.08229e+06	980220	1.2478e+06	1.13299e+06	1.20419e+06	725935	1.30096e+06	850648	1.27309e+06	326577	503161	592035	1.20158e+06	1.79477e+06	2.13043e+06	2.42857e+06	1.896e+06	2.10234e+06
4-(pentyloxy)benzene-1-carbohydrazide	C12 H18 N2 O2	200.153					205009	193328	1.24663e+06	184832	175379	184613	5.32963e+06	199932	1.03736e+06	184111	245965	112933	242285	225806	247789	207951	238251	284026
PC 17:0_18:2	C43 H82 N O8 P	1543.15					6.98238e+07	6.59462e+07	6.34196e+07	6.09485e+07	7.44322e+07	8.97058e+07	6.36847e+07	5.64421e+07	4.18863e+07	1.65351e+07	1.21876e+07	4.48175e+07	3.32844e+07	3.96524e+07	5.28042e+07	2.12804e+07	8.93163e+07	5.78506e+07
PC O-40:8	C48 H82 N O7 P	815.582					4.76842e+06	3.98168e+06	7.01208e+06	6.71844e+06	6.68691e+06	5.74182e+06	7.54107e+06	5.5144e+06	3.06815e+06	3.91044e+06	3.56667e+06	2.7373e+06	2.55361e+06	5.32395e+06	6.00936e+06	1.49169e+07	1.09158e+07	9.82659e+06
LPC 40:6	C48 H86 N O7 P	841.597					906892	2.15025e+06	2.08918e+06	1.86874e+06	1.5503e+06	775135	891335	961361	893246	555862	469671	1.33452e+06	4.41023e+06	1.17289e+06	8.12354e+06	757667	4.78425e+06	737196
di{4-[(2-hydroxyethyl)(methyl)amino]phenyl}methanone	C19 H24 N2 O3	328.175					171117	165244	174802	160495	151997	156911	380790	181955	350979	84858	201398	95221.6	1.60993e+06	1.25025e+06	3.95499e+06	2.74149e+06	3.71865e+06	4.38012e+06
LPC 16:2-SN1	C24 H46 N O7 P	491.302					2.36335e+06	3.30908e+06	1.82525e+06	1.40365e+06	1.65827e+06	1.49696e+06	3.87249e+06	4.95607e+06	4.5755e+06	1.68642e+06	1.18792e+06	1.31381e+06	632573	450317	474143	550091	445216	588240
PC 40:6	C48 H84 N O8 P	855.576	Lipids and lipid-like molecules	Glycerophospholipids	Glycerophosphocholines	Phosphocholines	6.94552e+06	6.11732e+06	6.80704e+06	5.85686e+06	2.97027e+06	2.84799e+06	1.70996e+06	2.4801e+06	1.80548e+06	2.93833e+06	5.19124e+06	6.40844e+06	3.23943e+06	7.10377e+06	7.19574e+06	1.00786e+07	3.37817e+06	4.63175e+06
LPC 40:5	C48 H88 N O7 P	861.624					973415	977742	4.39602e+06	867542	4.61439e+06	5.09739e+06	1.12432e+07	9.03973e+06	3.24371e+06	664139	878461	2.53694e+06	7.53524e+06	1.97151e+07	6.46209e+06	9.73257e+06	3.55709e+06	1.44452e+07
Lithocholic acid	C24 H40 O3	358.288	Lipids and lipid-like molecules	Steroids and steroid derivatives	Bile acids, alcohols and derivatives	Monohydroxy bile acids, alcohols and derivatives	1.60487e+06	2.55743e+06	1.98918e+06	1.26344e+06	699898	1.27031e+06	5.15595e+06	3.67308e+06	2.3042e+06	480110	404966	548078	467869	467610	552691	662416	573214	541216
D-Erythrose 4-phosphate	C4 H9 O7 P	200.009					2.97627e+06	2.53405e+06	2.57127e+06	2.59509e+06	3.04619e+06	2.68157e+06	4.67762e+06	4.33922e+06	4.11609e+06	1.67548e+06	1.80738e+06	2.37219e+06	3.92539e+06	3.23117e+06	3.56133e+06	3.40648e+06	3.40919e+06	4.48245e+06
LPC 38:5	C46 H84 N O7 P	815.588					2.40116e+06	3.76267e+06	2.16197e+06	872281	848257	1.58778e+06	710433	676727	744683	519790	457756	3.32559e+06	4.46567e+06	4.19344e+06	8.71748e+06	4.61192e+06	2.38865e+07	8.58877e+06
N-Acetylhistamine	C7 H11 N3 O	153.09	Organic acids and derivatives	Carboxylic acids and derivatives	Carboxylic acid derivatives	N-acetyl-2-arylethylamines	2.82045e+06	2.1292e+06	4.3257e+06	891459	2.37278e+06	1.8472e+06	1.19591e+06	1.0413e+06	1.65893e+06	581164	630091	367932	156778	1.59682e+06	1.05817e+06	1.11058e+06	168497	1.00167e+06
Glycyl-L-leucine	C8 H16 N2 O3	188.116	Organic acids and derivatives	Carboxylic acids and derivatives	Amino acids, peptides, and analogues	Peptides	2.02341e+06	4.08165e+06	3.32179e+06	3.00631e+06	3.17646e+06	3.43295e+06	7.63541e+06	3.43628e+06	3.65595e+06	1.58597e+06	1.1925e+06	1.57421e+06	954261	836689	1.14792e+06	813316	1.09694e+06	1.13627e+06
PC 21:2_21:2	C50 H92 N O8 P	865.654					736655	688138	634619	620263	1.35854e+06	1.61105e+06	989003	5.73569e+06	9.39934e+06	982736	293123	688416	488696	2.22441e+06	3.75478e+06	3.63019e+06	1.89894e+06	707107
16(R)-HETE	C20 H32 O3	342.217	Lipids and lipid-like molecules	Fatty Acyls	Eicosanoids	Hydroxyeicosatetraenoic acids	2.60328e+06	2.76807e+06	1.55069e+06	1.91266e+06	972687	1.21815e+06	4.61375e+06	6.91918e+06	1.11476e+07	703877	633720	1.11577e+06	1.71365e+06	742419	1.3539e+06	1.10603e+06	980932	1.10953e+06
cis,cis-Muconic acid	C6 H6 O4	142.024	Lipids and lipid-like molecules	Fatty Acyls	Fatty acids and conjugates	Medium-chain fatty acids	3.9239e+06	4.23585e+06	4.48252e+06	3.87487e+06	3.92348e+06	3.85783e+06	4.61664e+06	4.60285e+06	4.2272e+06	2.16781e+06	2.28812e+06	2.44125e+06	4.18952e+06	4.35496e+06	5.29383e+06	5.08417e+06	4.81146e+06	4.78173e+06
SM 9:1;2O/32:8	C46 H77 N2 O6 P	1569.08					1.19684e+06	478946	5.19352e+06	6.17826e+06	2.08278e+06	1.39376e+06	1.88172e+06	1.90297e+06	1.03965e+06	328568	285728	368369	381323	385666	463042	365018	487375	470494
PC 44:8_44:9	C96 H158 N O8 P	1484.15					834110	782069	614883	698203	591705	565207	644313	942090	4.2557e+06	884163	319494	437616	616073	462387	2.37227e+06	539433	780642	688646
C-8 Ceramide-1-phosphate	C26 H52 N O6 P	505.353	Lipids and lipid-like molecules	Sphingolipids	Phosphosphingolipids	Phosphosphingolipids	1.92968e+07	1.43009e+07	1.29899e+07	1.83e+07	1.68301e+07	7.23563e+06	2.18451e+07	2.27795e+07	3.80239e+07	2.85354e+06	2.69867e+06	3.026e+06	1.05594e+07	3.6589e+06	5.65757e+06	6.52689e+06	3.35032e+06	7.51642e+06
Thymidine	C10 H14 N2 O5	242.091	Nucleosides, nucleotides, and analogues	Pyrimidine nucleotides	Pyrimidine deoxyribonucleotides	Pyrimidine 2'-deoxyribonucleoside monophosphates	626368	623891	608658	554238	602793	701456	714962	791145	717727	250429	429918	382762	701182	395242	688633	400150	858601	1.15859e+06
PE O-18:1_22:6	C45 H78 N O7 P	775.55					284488	602294	1.07882e+06	344905	117157	355087	184283	254673	126332	390557	77410.2	385925	240908	426279	254736	87110.1	240830	1.00302e+06
PE O-18:1_22:5	C45 H80 N O7 P	777.567					1.21881e+07	6.0668e+07	6.83558e+07	5.53788e+07	6.13615e+07	7.34186e+07	7.11017e+07	5.52959e+07	3.40507e+07	1.5422e+07	5.45082e+06	1.08914e+07	3.37448e+07	5.7853e+07	9.84026e+06	1.27945e+07	9.34751e+06	3.5565e+08
PC 17:2_22:6	C47 H78 N O8 P	815.534					6.28634e+06	6.242e+06	6.41754e+06	5.08172e+06	7.26074e+06	4.97848e+06	6.61039e+06	3.9707e+06	5.34217e+06	1.75735e+06	2.4557e+06	329558	1.04603e+06	7.02856e+06	3.00137e+06	489330	2.13794e+06	3.7732e+06
1,4-dihydroxyheptadec-16-en-2-yl acetate	C19 H36 O4	310.25					2.51639e+06	2.58996e+06	3.7026e+06	2.21708e+06	2.09887e+06	2.27176e+06	4.89026e+06	4.55903e+06	3.16132e+06	812260	706033	1.026e+06	1.91529e+06	1.45929e+06	1.58771e+06	2.74632e+06	2.02517e+06	2.17228e+06
Anandamide (AEA)	C22 H37 N O2	347.279	Organic nitrogen compounds	Organonitrogen compounds	Amines	N-acylethanolamines	571502	572167	500121	453197	449352	461391	4.94787e+06	2.55839e+06	1.07489e+06	903619	482963	604346	1.65942e+06	474632	548694	818252	813480	1.05812e+06
N1-isopropyl-2-(1H-2-pyrrolylcarbonyl)-1-hydrazinecarboxamide	C9 H14 N4 O2	248.072					517947	470468	541347	538436	453925	452062	420871	473443	387374	229402	224684	258241	327609	587472	410842	2.5612e+06	456230	420287
DG 18:1_18:2	C39 H70 O5	635.55					4.8744e+06	4.7557e+06	4.80011e+06	5.60389e+06	8.58801e+06	1.18891e+07	7.12801e+06	7.39973e+06	6.04261e+06	4.19854e+06	5.7081e+06	6.10267e+06	1.00392e+07	9.11741e+06	2.16167e+07	3.7387e+06	8.75173e+06	5.15116e+06
7-Ketocholesterol	C27 H44 O2	400.334	Lipids and lipid-like molecules	Steroids and steroid derivatives	Cholestane steroids	Cholesterols and derivatives	624958	524593	553703	524807	546294	488830	5.17228e+06	1.17491e+07	6.06234e+06	1.2635e+06	925167	1.33269e+06	607791	473083	484860	496565	452201	460023
PC 19:2_18:3	C45 H80 N O8 P	1587.13					348817	1.82453e+06	897013	1.17288e+06	1.03942e+06	1.92292e+06	2.51883e+06	2.13327e+06	763025	233558	772964	1.30843e+06	1.80248e+06	1.83257e+06	1.88143e+06	1.52989e+06	933197	2.25987e+06
Nervonic ceramide	C42 H81 N O3	669.604	Lipids and lipid-like molecules	Sphingolipids	Ceramides	Ceramides	2.21476e+06	1.98885e+06	2.06917e+06	1.39239e+07	1.61731e+07	2.06053e+07	2.38506e+07	8.24666e+07	6.85252e+07	5.56282e+06	2.40717e+06	5.3485e+06	4.31908e+06	8.0341e+06	1.2037e+07	1.45245e+07	4.67711e+06	5.75549e+06
LPC 16:3-SN2	C24 H44 N O7 P	489.286					891022	1.09197e+06	1.54252e+06	465523	1.01834e+06	612084	5.25742e+06	3.49011e+06	1.53277e+06	660614	529418	677013	326729	335340	390505	379553	436508	436596
tetranor-12(R)-HETE	C16 H26 O3	248.176					1.94647e+06	1.84762e+07	4.24621e+06	3.68589e+06	3.06398e+06	3.04854e+06	2.62076e+06	2.69467e+06	3.19096e+06	2.12532e+06	2.07032e+06	2.21254e+06	2.51169e+06	2.85968e+06	2.94648e+06	2.67856e+06	3.77562e+06	3.64518e+06
4-(2,3-dihydro-1,4-benzodioxin-6-yl)butanoic acid	C12 H14 O4	222.087					2.95007e+06	2.28377e+06	2.74992e+06	2.89112e+06	2.78071e+06	2.53298e+06	2.74894e+06	2.8495e+06	3.1077e+06	1.25305e+06	1.15907e+06	1.6712e+06	2.29927e+06	2.52487e+06	3.27255e+06	3.31829e+06	3.08866e+06	2.76644e+06
3-hydroxy-N-(1-hydroxy-4-methylpentan-2-yl)-5-oxo-6-phenylhexanamide	C18 H27 N O4	321.194					540613	514477	489999	548254	469706	497737	467370	453218	439813	287251	246659	310802	380538	397840	1.56487e+06	508594	3.55008e+06	567241
AL 8810 Methyl ester	C25 H33 F O4	416.233	Benzenoids	Indanes	Not available	Indanes	653004	589124	599630	607194	582751	540989	3.60876e+06	4.31608e+06	1.53417e+06	400246	929643	366288	1.83767e+06	878003	733965	1.15971e+06	610393	1.1025e+06
3-(propan-2-yl)-octahydropyrrolo[1,2-a]pyrazine-1,4-dione	C10 H16 N2 O2	196.121					3.2252e+06	2.80979e+06	3.39505e+06	2.98063e+06	2.89397e+06	3.01249e+06	3.932e+06	4.53428e+06	8.97094e+06	2.59508e+06	2.25193e+06	2.60265e+06	3.14411e+06	2.60063e+06	3.08808e+06	2.8999e+06	3.40369e+06	3.72354e+06
PC 38:6	C46 H80 N O8 P	827.545	Lipids and lipid-like molecules	Glycerophospholipids	Glycerophosphocholines	Phosphocholines	618632	721148	595407	735790	425428	288477	312533	361925	537571	102822	127912	100739	440002	415200	583844	469915	128438	363417
Limonin	C26 H30 O8	452.181	Lipids and lipid-like molecules	Prenol lipids	Triterpenoids	Limonoids	1.69828e+06	453683	5.46727e+06	3.39185e+06	1.60775e+06	1.79792e+06	1.65414e+06	1.5971e+06	2.53431e+06	944938	1.01647e+06	2.53835e+06	7.02325e+06	1.2335e+06	1.56442e+06	1.34835e+06	5.25224e+06	1.86721e+06
SM 8:1;2O/34:9	C47 H77 N2 O6 P	1593.08					3.32567e+06	1.48295e+06	2.15119e+06	4.51363e+06	1.52431e+06	1.22437e+06	747416	869457	3.30024e+06	3.89279e+06	448794	903687	569618	1.34261e+06	1.17865e+06	627286	700293	838178
PC 36:9_38:10	C82 H126 N O8 P	1283.94					460208	458501	393002	391941	387552	373014	1.57487e+06	3.0221e+06	2.4837e+06	184705	161874	195016	2.40414e+06	329826	1.23376e+06	957462	577797	1.1891e+06
LPC 19:1	C27 H54 N O7 P	270.16	Lipids and lipid-like molecules	Glycerophospholipids	Glycerophosphocholines	Phosphocholines	7.78966e+06	7.31674e+06	6.68421e+06	6.26703e+06	2.73215e+06	3.18937e+06	1.00176e+07	1.4995e+07	1.12543e+07	3.92089e+06	771637	765631	6.8214e+06	4.15252e+06	2.38715e+06	3.20054e+06	1.87838e+06	3.76351e+06
PC O-38:8	C46 H78 N O7 P	1575.08					281817	275564	258634	256830	6.64682e+06	1.1998e+06	237179	229853	488788	177109	168384	167350	227099	232861	242512	237421	299867	1.15561e+06
PC 17:0_17:0	C42 H84 N O8 P	761.586					3.35438e+06	3.81495e+06	3.3814e+06	3.87924e+06	6.36281e+06	8.19942e+06	3.5931e+06	3.03833e+06	1.52656e+06	4.5745e+06	6.30852e+06	8.34937e+06	4.39453e+06	2.6191e+06	3.00355e+06	1.20332e+06	384346	2.00259e+06
5-Hydroxytryptophol	C10 H11 N O2	177.079	Organoheterocyclic compounds	Indoles and derivatives	Hydroxyindoles	Hydroxyindoles	2.65915e+06	2.46563e+06	2.77576e+06	2.35139e+06	2.1598e+06	2.68235e+06	2.37649e+06	2.51626e+06	2.45104e+06	1.10981e+06	1.51982e+06	1.24299e+06	1.73152e+06	2.00804e+06	2.34711e+06	1.81508e+06	2.54675e+06	2.8334e+06
PE 17:1_17:2	C39 H72 N O8 P	713.487					435361	422357	647795	1.36515e+06	389566	1.17979e+06	2.22308e+06	619673	358352	262779	263456	391875	793577	323121	351867	326398	351611	384677
1,4-dihydroxy-1,4-dimethyl-7-(propan-2-ylidene)-decahydroazulen-6-one	C15 H24 O3	274.155					2.0226e+06	1.98055e+06	2.36996e+06	2.00491e+06	2.13193e+06	2.18651e+06	2.27274e+06	2.27154e+06	2.26265e+06	1.01629e+06	885102	1.25197e+06	2.07214e+06	2.31754e+06	2.4366e+06	2.41253e+06	2.24237e+06	2.45281e+06
PC 18:1_20:5	C46 H80 N O8 P	805.563					1.19056e+06	1.46653e+06	582442	2.11598e+06	988504	1.40392e+06	835253	599436	636025	2.02018e+06	5.8538e+06	1.33455e+06	1.61539e+06	623488	1.93978e+06	1.40242e+06	763150	734368
Homogentisic Acid	C8 H8 O4	168.042	Benzenoids	Benzene and substituted derivatives	Phenylacetic acids	2(hydroxyphenyl)acetic acids	2.38503e+06	2.03604e+06	2.08013e+06	1.31031e+06	1.55164e+06	1.84068e+06	4.9112e+06	5.47065e+06	6.31256e+06	1.06265e+06	1.27523e+06	1.38906e+06	2.51837e+06	1.53847e+06	1.31695e+06	2.21995e+06	1.65546e+06	1.65125e+06
PC 34:2	C42 H80 N O8 P	1559.09	Lipids and lipid-like molecules	Glycerophospholipids	Glycerophosphocholines	Phosphocholines	1.1327e+06	547745	1.37532e+06	1.97171e+06	4.09105e+06	2.07207e+06	980816	388763	970191	3.61671e+07	8.31524e+07	1.35448e+06	1.24858e+06	739457	444553	586565	951117	118075
N-Acetyl-D-lactosamine	C14 H25 N O11	383.143	Organic oxygen compounds	Organooxygen compounds	Carbohydrates and carbohydrate conjugates	Acylaminosugars	352704	351854	332228	311106	301883	325924	400030	380785	348973	163107	170422	185808	3.34656e+06	2.86741e+06	3.22844e+06	2.95736e+06	3.55202e+06	4.60259e+06
PE 18:1_18:1	C41 H78 N O8 P	743.546					1.32799e+06	1.65349e+06	1.18777e+06	1.51748e+06	1.35643e+06	1.93249e+06	1.14273e+06	830774	707597	2.41937e+06	3.24712e+06	1.78185e+06	773287	631520	1.85541e+06	637023	1.34842e+06	807942
PC O-40:9	C48 H80 N O7 P	813.568					1.76907e+06	299954	480148	346327	615634	199428	615379	602276	192969	78333.1	6.63167e+06	99364.9	4.21259e+06	94605.2	5.84445e+06	2.77432e+06	670632	176304
Lysopc 20:0	C28 H58 N O7 P	551.396	Lipids and lipid-like molecules	Glycerophospholipids	Glycerophosphocholines	1-acyl-sn-glycero-3-phosphocholines	457092	433084	452488	462933	402370	436980	2.45474e+06	2.52272e+06	1.12472e+06	295180	246442	314230	355498	403851	533154	612581	380050	467214
PE 18:1_18:2	C41 H76 N O8 P	741.533					3.72957e+07	3.6265e+07	3.37498e+07	4.41116e+07	4.09206e+07	4.16701e+07	2.15219e+07	2.56773e+07	3.97576e+07	5.05208e+07	2.6472e+07	2.04982e+07	2.3872e+07	4.78257e+07	2.74888e+07	1.138e+07	6.59747e+06	5.37708e+06
LPE 38:6	C43 H76 N O7 P	749.537					9.47173e+06	1.15519e+07	9.7909e+06	3.83219e+06	3.76433e+06	3.31924e+06	3.29538e+06	3.2634e+06	3.41945e+06	1.85671e+07	2.25683e+07	6.06243e+06	2.25898e+07	8.70353e+06	1.55089e+07	3.36807e+06	4.97816e+06	4.58352e+06
CAR 20:3	C27 H48 N O4	449.351					343888	342144	359606	357325	355081	373563	2.8793e+06	1.92404e+06	1.56939e+06	377692	572803	568524	1.93238e+06	279692	515123	888025	493986	435558
PC 19:1_20:5	C47 H82 N O8 P	1639.15					314968	288419	302615	295789	287372	348528	287873	281313	293686	226678	399975	1.40157e+06	191383	194243	217997	222930	214388	267420
SM 8:1;2O/28:0	C41 H83 N2 O6 P	730.607					415046	235715	279134	863025	1.12312e+06	1.6792e+06	221823	1.94628e+06	379061	377149	127584	148144	173727	190071	225606	194490	217126	247917
PC 36:5	C44 H78 N O8 P	801.528	Lipids and lipid-like molecules	Glycerophospholipids	Glycerophosphocholines	Phosphocholines	1.2421e+06	1.4997e+06	1.59687e+06	1.838e+06	2.84754e+06	739781	861041	947996	7.08694e+06	2.6693e+06	530960	2.70757e+06	3.45371e+06	2.28862e+06	359711	377919	352137	363945
1-Methylguanosine	C11 H15 N5 O5	297.108	Nucleosides, nucleotides, and analogues	Purine nucleosides	Not available	Purine nucleosides	713267	888785	987271	789735	805676	932064	3.22645e+06	2.64449e+06	2.34986e+06	832238	634267	928636	2.87831e+06	2.76392e+06	3.09694e+06	3.10561e+06	3.93577e+06	2.66208e+06
PE 18:0_20:5	C43 H76 N O8 P	765.531					3.77594e+06	247350	4.02311e+06	1.54197e+07	1.14557e+07	1.18324e+07	6.13639e+06	5.56469e+06	6.7763e+06	1.75259e+06	979777	2.05096e+06	1.08269e+06	1.31383e+06	1.11394e+06	1.44665e+06	953184	806852
PC O-38:9	C46 H76 N O7 P	1571.05					1.21112e+06	1.01798e+06	1.65322e+06	943955	1.74599e+06	752695	374027	478405	756980	424059	165754	218174	741159	372748	1.21984e+06	2.33668e+06	698290	1.12569e+06
D-Fructose 6-phosphate	C6 H13 O9 P	260.03					402008	331004	317855	772684	1.1862e+06	815236	2.35565e+06	964622	383128	870731	1.25743e+06	1.21829e+06	1.40603e+06	579803	402304	311241	1.04428e+06	790407
Ouabain	C29 H44 O12	566.269	Lipids and lipid-like molecules	Steroids and steroid derivatives	Steroid lactones	Cardenolide glycosides and derivatives	5.92057e+06	1.1634e+07	1.05546e+07	3.86379e+06	3.69176e+06	4.08241e+06	3.07613e+06	3.80766e+06	3.43762e+06	4.13546e+06	5.99219e+06	8.36156e+06	3.15241e+06	3.61599e+06	3.56042e+06	2.15556e+06	5.83363e+07	1.32888e+07
2-(Dimethylamino)Guanosine	C12 H17 N5 O5	311.123					673363	534460	842368	437241	596299	288254	591651	788976	413449	279668	149362	356496	959720	1.10161e+06	1.26987e+06	1.13827e+06	1.46524e+06	1.07474e+06
4-[1-(dimethylamino)ethylidene]-2-phenyl-1,3-oxazol-5(4H)-one	C13 H14 N2 O2	252.086					371257	336146	311667	285722	240343	363178	1.15464e+06	319556	333723	318928	159541	236986	242437	239722	269593	245088	261737	304755
Phenylacetylglycine	C10 H11 N O3	193.074	Organic acids and derivatives	Carboxylic acids and derivatives	Amino acids, peptides, and analogues	N-acyl-alpha amino acids	1.88369e+06	2.07016e+06	5.36358e+06	1.68128e+06	1.66853e+06	1.61253e+06	1.55098e+06	2.0958e+06	2.08684e+06	912899	777055	927156	942290	1.14314e+06	1.0722e+06	1.52873e+06	1.04661e+06	1.55136e+06
LPC O-17:0	C25 H54 N O6 P	495.368					440155	407034	442739	489475	436197	421518	546671	968841	2.41312e+06	278888	250074	336841	374391	329451	443418	320881	427639	431811
5-Methylcytosine	C5 H7 N3 O	125.059	Organoheterocyclic compounds	Diazines	Pyrimidines and pyrimidine derivatives	Hydroxypyrimidines	1.76138e+06	1.46499e+06	2.37855e+06	1.17012e+06	1.68956e+06	1.77635e+06	1.51262e+06	933599	1.17971e+06	819088	719134	828713	396629	447077	274054	589749	380008	361939
PC 16:0_17:2	C41 H78 N O8 P	743.545					1.76485e+06	1.87988e+06	1.20588e+06	2.00936e+06	2.04e+06	2.15173e+06	1.91119e+06	1.38304e+06	1.27594e+06	1.71073e+06	2.00388e+06	1.38283e+06	1.37369e+06	944566	2.40845e+06	815022	1.03779e+06	525971
UDP-N-acetyl-alpha-D-glucosamine	C17 H27 N3 O17 P2	624.109	Nucleosides, nucleotides, and analogues	Pyrimidine nucleotides	Pyrimidine nucleotide sugars	Pyrimidine nucleotide sugars	8.8168e+06	8.54995e+06	8.3412e+06	7.96594e+06	7.74874e+06	9.17628e+06	9.79802e+06	9.35242e+06	9.4387e+06	3.43194e+06	3.96072e+06	3.63227e+06	2.20384e+07	1.74816e+07	1.73761e+07	2.39228e+07	2.29789e+07	2.26323e+07
1-Methyluric acid	C6 H6 N4 O3	182.043	Organoheterocyclic compounds	Imidazopyrimidines	Purines and purine derivatives	Xanthines	475155	678559	1.02763e+06	798701	852643	831328	780466	448226	671644	282935	297863	414069	757044	801724	1.33145e+06	1.36451e+06	1.26681e+06	1.53174e+06
3-(5-phenyl-1,3-oxazol-2-yl)-4-(trifluoromethyl)pyridine	C15 H9 F3 N2 O	134.04					727949	779668	764681	267949	470062	648198	1.11782e+06	2.04745e+06	2.12666e+06	481212	724638	574377	853803	2.71523e+06	973990	438051	598851	961545
N-[(4-hydroxy-3-methoxyphenyl)methyl]-8-methylnonanamide	C18 H29 N O3	329.195					802700	525848	937418	388777	604687	662837	1.42315e+06	1.27363e+06	1.19069e+06	255262	756672	667753	220747	190009	231132	215564	244906	257310
PC O-41:5	C49 H90 N O7 P	835.657					435316	200248	217813	200439	210082	207373	422365	921081	501443	135305	123028	165715	167651	161051	218147	157863	210384	212437
1,4-Dihydro-1-Methyl-4-Oxo-3-Pyridinecarboxamide	C7 H8 N2 O2	152.058					989068	631319	1.30295e+06	5.00027e+06	1.04645e+06	1.05948e+06	628297	642937	3.98583e+06	2.0547e+06	623028	2.24338e+06	2.57359e+06	158189	83684	111897	85601.2	2.84871e+06
(2R)-2-[(2R,5S)-5-[(2S)-2-hydroxybutyl]oxolan-2-yl]propanoic acid	C11 H20 O4	216.137					3.02532e+06	2.96386e+06	3.26314e+06	3.08247e+06	3.45118e+06	2.31539e+06	3.71576e+06	3.74985e+06	2.53446e+06	2.0172e+06	1.88522e+06	2.3816e+06	2.82646e+06	3.19515e+06	2.4235e+06	5.10104e+06	3.95178e+06	2.4826e+06
indoline-2-carboxylic acid	C9 H9 N O2	147.09					2.79329e+06	918911	1.33202e+06	1.23765e+06	622771	3.09399e+06	249569	460550	256733	117772	252666	151219	288553	246098	295886	262563	290269	321929
PAF C-16	C26 H54 N O7 P	523.365					104110	263270	289124	101141	103969	107715	107884	1.0578e+06	711172	100835	200730	181778	208749	226221	102036	84687.1	97008.4	113530
2-Phenylpropionic acid	C9 H10 O2	150.068	Phenylpropanoids and polyketides	Phenylpropanoic acids	Not available	Phenylpropanoic acids	196601	190952	205368	195992	198044	183306	178563	187703	157607	116507	108074	109259	161888	844117	165984	185236	167210	430402
Oxoadipic Acid	C6 H8 O5	160.037	Organic acids and derivatives	Keto acids and derivatives	Medium-chain keto acids and derivatives	Medium-chain keto acids and derivatives	699867	647574	1.00348e+06	649707	784036	777919	875033	729400	870189	412748	332023	406275	639601	621576	1.10125e+06	1.02141e+06	954388	744743
6-benzyl-4-oxo-1,4-dihydropyridine-3-carboxamide	C13 H12 N2 O2	250.07					410165	371374	344330	315666	265531	401239	364471	353046	368697	164349	176261	161905	752195	722429	674264	635156	1.07437e+06	788739
6,7,8-trimethoxy-2-(2-phenoxy-3-pyridyl)-4H-3,1-benzoxazin-4-one	C22 H18 N2 O6	444.076					96270.8	90915.5	97872.3	92592.5	108555	171793	81027.4	453578	82769.5	72039.1	68534.1	53389.2	77741.8	112613	95083.5	87338.9	94407.7	94921
Fosfomycin	C3 H7 O4 P	138.008	Organic acids and derivatives	Organic phosphonic acids and derivatives	Organic phosphonic acids	Organic phosphonic acids	1.04056e+06	1.04586e+06	1.0772e+06	1.07082e+06	982619	1.22488e+06	1.20914e+06	656626	1.82497e+06	929807	837978	967025	1.56527e+06	1.42897e+06	1.35333e+06	1.02191e+06	1.93253e+06	1.70401e+06
PC 17:1_17:2	C42 H78 N O8 P	755.546					420326	391075	365791	389088	324980	381652	374924	363737	327289	2.05802e+06	323095	226516	305208	281958	378889	293428	328508	391610
PC O-38:4	C46 H86 N O7 P	795.614					90594.6	175667	321851	268612	411630	354178	487733	168707	93803.8	63203.7	365785	306160	677841	249313	529173	193799	206059	343962
Spermidine	C7 H19 N3	145.158	Organic nitrogen compounds	Organonitrogen compounds	Amines	Dialkylamines	1.44125e+06	1.08066e+06	1.18326e+06	1.16625e+06	1.34804e+06	685975	2.38072e+06	1.15063e+06	2.00661e+06	369966	341429	810264	610923	292323	474831	653968	364815	412986
Tetramethylpyrazine	C8 H12 N2	136.1					98054.9	349678	138671	253554	284473	278681	458972	758339	350107	278879	144187	306935	971356	843179	972747	794107	817347	1.13656e+06
Gentisic acid	C7 H6 O4	154.027	Benzenoids	Benzene and substituted derivatives	Benzoic acids and derivatives	Hydroxybenzoic acid derivatives	88697.5	55380.4	96105.7	117653	156026	108828	93084.2	191216	45333.9	64440.8	94341.5	87743.6	118051	46382.3	139270	253985	137687	114677
Glutathione	C10 H17 N3 O6 S	307.084	Organic acids and derivatives	Carboxylic acids and derivatives	Amino acids, peptides, and analogues	Peptides	474264	405081	440661	403350	207984	397270	1.42991e+06	1.06825e+06	3.4056e+06	215355	189983	234187	825169	320673	368802	728928	348598	472610
Inositol	C6 H12 O6	180.063	Organic oxygen compounds	Organooxygen compounds	Alcohols and polyols	Cyclohexanols	6.0283e+08	6.01974e+08	6.72909e+08	5.88182e+08	5.94298e+08	5.58519e+08	1.20957e+09	1.0119e+09	1.01187e+09	3.50291e+08	3.37191e+08	4.65956e+08	1.02419e+09	7.99969e+08	7.93062e+08	9.54587e+08	7.48832e+08	1.04933e+09
DL-Norvaline	C5 H11 N O2	117.079	Organic acids and derivatives	Carboxylic acids and derivatives	Amino acids, peptides, and analogues	Alpha amino acids	6.2754e+08	6.38677e+08	5.74746e+08	5.37631e+08	4.09089e+08	7.07917e+08	9.69006e+08	9.46834e+08	1.013e+09	3.58812e+08	3.87864e+08	3.05434e+08	5.86211e+08	4.84308e+08	2.82125e+08	3.71679e+08	4.10107e+08	6.20776e+08
D-(+)-Glucose	C6 H12 O6	197.09	Organic oxygen compounds	Organooxygen compounds	Carbohydrates and carbohydrate conjugates	Hexoses	1.9817e+08	1.97463e+08	2.12743e+08	2.12468e+08	2.00298e+08	2.03682e+08	1.99448e+08	2.26731e+08	1.71215e+08	1.23916e+08	1.18246e+08	1.32239e+08	1.88952e+08	1.92454e+08	2.42635e+08	1.98282e+08	2.10247e+08	2.56144e+08
LPE 18:2	C23 H44 N O7 P	477.286	Lipids and lipid-like molecules	Glycerophospholipids	Glycerophosphoethanolamines	1-acyl-sn-glycero-3-phosphoethanolamines	2.9306e+07	2.53219e+07	2.56058e+07	1.65518e+07	1.8651e+07	2.67105e+07	1.33712e+08	1.71711e+08	1.12774e+08	2.40597e+07	3.74584e+07	2.11089e+07	1.03578e+08	5.57873e+07	4.95196e+07	6.68912e+07	4.22721e+07	6.14408e+07
LPC 20:4	C28 H50 N O7 P	565.315	Lipids and lipid-like molecules	Glycerophospholipids	Glycerophosphocholines	Phosphocholines	2.32736e+08	2.47951e+08	1.29739e+08	1.50253e+08	1.3735e+08	1.57048e+08	6.6783e+08	5.97543e+08	7.14358e+08	1.50549e+08	8.26137e+07	1.04603e+08	6.4909e+08	2.27367e+08	2.13959e+08	3.55618e+08	1.85567e+08	2.66151e+08
LPC O-18:0	C26 H56 N O6 P	509.385					3.42502e+07	4.07683e+07	2.08381e+07	3.14457e+07	1.72339e+07	2.15986e+07	9.38328e+07	9.68236e+07	1.80241e+08	3.51214e+07	1.37949e+07	2.34216e+07	1.25705e+07	9.65229e+06	9.93396e+06	1.45121e+07	7.08277e+06	1.72515e+07
gamma-Glutamylleucine	C11 H20 N2 O5	260.137	Organic acids and derivatives	Carboxylic acids and derivatives	Amino acids, peptides, and analogues	Dipeptides	3.38635e+07	3.23154e+07	2.69083e+07	2.53535e+07	2.21024e+07	3.34417e+07	6.63661e+07	6.09493e+07	6.85198e+07	1.37473e+07	1.97298e+07	1.92544e+07	6.34057e+07	5.12616e+07	4.46197e+07	4.4298e+07	5.54725e+07	6.39423e+07
Guanine	C5 H5 N5 O	134.023	Organoheterocyclic compounds	Imidazopyrimidines	Purines and purine derivatives	Purines and purine derivatives	7.07579e+07	6.31249e+07	6.98569e+07	3.87688e+07	9.01842e+07	7.059e+07	1.15291e+08	1.34049e+08	1.25135e+08	6.26938e+07	4.80519e+07	7.69133e+07	2.79686e+07	3.42043e+07	3.66512e+07	2.28116e+07	2.8206e+07	2.92336e+07
N-Acetyl-aspartic acid	C6 H9 N O5	175.048	Organic acids and derivatives	Carboxylic acids and derivatives	Amino acids, peptides, and analogues	Aspartic acid and derivatives	3.69443e+06	4.76737e+06	5.09105e+06	2.99092e+06	4.54728e+06	3.34249e+06	1.37659e+08	1.14284e+08	1.03709e+08	3.1204e+07	3.27029e+07	3.97097e+07	3.34298e+07	1.21286e+07	1.45397e+07	3.82447e+07	8.74573e+06	1.80302e+07
MAG (18:3)	C21 H36 O4	352.261	Lipids and lipid-like molecules	Glycerolipids	Monoradylglycerols	Monoacylglycerols	7.15846e+06	7.79554e+06	6.72851e+06	3.79414e+06	4.09911e+06	7.85282e+06	7.34065e+07	4.14328e+07	2.27204e+07	1.0107e+07	7.55056e+06	6.52136e+06	810011	727719	757746	760416	763598	749478
LPC 20:3	C28 H52 N O7 P	545.349	Lipids and lipid-like molecules	Glycerophospholipids	Glycerophosphocholines	Phosphocholines	6.71079e+06	1.52004e+07	8.37229e+06	6.01722e+06	6.0821e+06	8.05775e+06	1.12735e+07	6.63625e+06	5.96988e+06	1.7445e+06	994768	807423	3.65079e+07	3.22994e+07	2.81298e+07	4.91837e+07	2.99666e+07	3.04532e+07
LPC O-18:1	C26 H54 N O6 P	507.369					2.35835e+07	2.7599e+07	1.69852e+07	2.45978e+07	1.06046e+07	1.61288e+07	5.43302e+07	3.80792e+07	6.42253e+07	1.46756e+07	4.33901e+06	1.21679e+07	3.2732e+07	1.24762e+07	1.66865e+07	1.67089e+07	1.18418e+07	2.05933e+07
LPC O-16:1	C24 H50 N O6 P	479.338					3.44205e+07	3.23034e+07	3.79764e+07	2.49682e+07	2.33338e+07	1.35677e+07	4.89541e+07	3.84772e+07	5.02443e+07	7.66991e+06	4.56377e+06	6.86874e+06	4.64396e+07	1.47237e+07	2.12384e+07	2.66087e+07	1.70195e+07	2.70851e+07
LPC 22:4	C30 H54 N O7 P	593.346	Lipids and lipid-like molecules	Glycerophospholipids	Glycerophosphocholines	Phosphocholines	1.81371e+07	1.76815e+07	1.40818e+07	1.30129e+07	1.12364e+07	1.03451e+07	1.88304e+07	1.22832e+07	1.50009e+07	3.82703e+06	2.65824e+06	2.20075e+06	4.05256e+07	1.90762e+07	1.63387e+07	3.8303e+07	2.14711e+07	2.1686e+07
Asp-Phe methyl ester	C14 H18 N2 O5	294.122					1.77935e+07	1.67863e+07	1.38611e+07	1.3554e+07	1.16909e+07	1.74614e+07	2.26299e+07	2.04333e+07	2.10976e+07	5.00776e+06	5.96901e+06	6.91817e+06	2.42807e+07	1.74096e+07	1.52835e+07	1.5403e+07	2.01342e+07	2.31588e+07
LPC 22:5	C30 H52 N O7 P	591.33	Lipids and lipid-like molecules	Glycerophospholipids	Glycerophosphocholines	Phosphocholines	1.59368e+07	1.44564e+07	1.16741e+07	1.00407e+07	7.44052e+06	9.50169e+06	3.41122e+07	3.21872e+07	2.93651e+07	7.46206e+06	5.17557e+06	4.79769e+06	2.73122e+07	1.31784e+07	1.06361e+07	2.47039e+07	1.55288e+07	1.18338e+07
LPC 14:0	C22 H46 N O7 P	489.283	Lipids and lipid-like molecules	Glycerophospholipids	Glycerophosphocholines	Phosphocholines	3.14646e+07	3.56102e+07	2.86932e+07	3.03304e+07	2.13158e+07	2.54603e+07	8.29629e+07	7.34271e+07	7.61653e+07	1.44277e+07	1.29229e+07	1.17355e+07	1.20711e+07	7.5523e+06	8.85519e+06	1.34878e+07	1.12683e+07	7.49773e+06
LPC 20:2	C28 H54 N O7 P	569.346	Lipids and lipid-like molecules	Glycerophospholipids	Glycerophosphocholines	Phosphocholines	3.54917e+07	3.39668e+07	3.48187e+07	2.77312e+07	2.17902e+07	1.73487e+07	7.5962e+07	6.41037e+07	5.21107e+07	1.22814e+07	1.01721e+07	7.85956e+06	5.49999e+07	5.11377e+07	3.47713e+07	5.16359e+07	3.85413e+07	4.2901e+07
LPE 20:2	C25 H48 N O7 P	244.146	Lipids and lipid-like molecules	Glycerophospholipids	Glycerophosphoethanolamines	1-acyl-sn-glycero-3-phosphoethanolamines	1.03873e+07	6.20729e+06	1.24549e+07	6.94724e+06	6.17172e+06	5.83165e+06	2.281e+07	2.56004e+07	1.10237e+07	3.93808e+06	4.65447e+06	1.5073e+06	8.48431e+06	6.95934e+06	4.92901e+06	4.89521e+06	3.99236e+06	5.2763e+06
L-lysine	C6 H14 N2 O2	146.106	Organic acids and derivatives	Carboxylic acids and derivatives	Amino acids, peptides, and analogues	L-alpha-amino acids	3.02013e+07	3.02195e+07	2.48214e+07	2.104e+07	2.04458e+07	2.43959e+07	5.96703e+07	6.1017e+07	6.83907e+07	1.57042e+07	1.84811e+07	1.63427e+07	3.58318e+07	2.86806e+07	2.31659e+07	2.82722e+07	2.27586e+07	2.82861e+07
LPC 18:3	C26 H48 N O7 P	539.299	Lipids and lipid-like molecules	Glycerophospholipids	Glycerophosphocholines	Phosphocholines	2.75902e+07	3.24163e+07	2.55584e+07	1.92934e+07	1.94986e+07	2.52915e+07	1.23687e+08	1.15541e+08	1.03967e+08	2.4417e+07	2.23408e+07	2.41015e+07	1.2849e+07	6.47163e+06	6.55438e+06	1.28888e+07	6.51583e+06	8.03546e+06
Leucylproline	C11 H20 N2 O3	228.148	Organic acids and derivatives	Carboxylic acids and derivatives	Amino acids, peptides, and analogues	Dipeptides	1.76137e+07	1.25263e+07	1.48358e+07	1.28758e+07	1.09471e+07	1.34874e+07	5.41953e+06	6.0232e+06	1.61205e+07	2.04279e+06	3.55575e+06	2.42904e+06	1.70857e+07	2.00522e+07	2.21679e+07	2.07212e+07	2.98684e+07	2.1383e+07
LPC 15:0	C23 H48 N O7 P	503.299	Lipids and lipid-like molecules	Glycerophospholipids	Glycerophosphocholines	Phosphocholines	1.81308e+07	2.27448e+07	2.19182e+07	1.51249e+07	1.75761e+07	1.33538e+07	3.00443e+07	2.87481e+07	2.0067e+07	5.09669e+06	5.98942e+06	4.5739e+06	1.16625e+07	9.60192e+06	8.77614e+06	6.65586e+06	7.23411e+06	1.84118e+06
N-acetyl-L-ornithine	C7 H14 N2 O3	174.101	Organic acids and derivatives	Carboxylic acids and derivatives	Amino acids, peptides, and analogues	N-acyl-L-alpha-amino acids	5.17737e+06	6.16388e+06	8.14947e+06	8.37228e+06	3.02634e+06	7.08495e+06	1.61486e+07	6.19403e+06	5.34623e+06	3.82704e+06	5.46731e+06	2.70848e+06	535501	928555	1.19788e+06	1.18675e+06	1.03287e+06	1.05943e+06
LPE 20:1	C25 H50 N O7 P	507.333	Lipids and lipid-like molecules	Glycerophospholipids	Glycerophosphoethanolamines	1-acyl-sn-glycero-3-phosphoethanolamines	8.4986e+06	8.67963e+06	8.54742e+06	9.04742e+06	4.10121e+06	5.61197e+06	1.29003e+07	1.44881e+07	7.21238e+06	1.00835e+06	1.02496e+06	372309	9.03485e+06	7.06001e+06	4.49961e+06	5.29289e+06	4.07705e+06	6.73198e+06
Tetrahydrocorticosterone	C21 H34 O4	367.272	Lipids and lipid-like molecules	Steroids and steroid derivatives	Hydroxysteroids	21-hydroxysteroids	624961	570324	562609	537537	527694	541083	8.54177e+06	9.20188e+06	4.02894e+06	2.0496e+06	1.50989e+06	3.49721e+06	1.29584e+06	605243	744141	1.61819e+06	988514	577198
LPE 22:4	C27 H48 N O7 P	507.334	Lipids and lipid-like molecules	Glycerophospholipids	Glycerophosphoethanolamines	1-acyl-sn-glycero-3-phosphoethanolamines	1.96913e+07	1.65806e+07	1.37373e+07	1.35149e+07	6.75912e+06	1.29797e+07	1.54752e+07	1.25945e+07	1.02902e+07	4.63257e+06	3.19193e+06	1.72981e+06	4.2545e+07	2.71882e+07	1.62952e+07	3.04347e+07	2.32811e+07	2.66098e+07
SM 8:1;2O/12:0	C25 H51 N2 O6 P	506.349					775222	742378	724416	696528	690358	652518	1.35688e+06	779286	1.90292e+06	431927	411013	415531	1.1137e+07	2.42255e+06	9.30767e+06	3.90508e+06	3.94526e+06	3.44229e+06
LPC 20:1	C28 H56 N O7 P	571.361	Lipids and lipid-like molecules	Glycerophospholipids	Glycerophosphocholines	Phosphocholines	2.66905e+07	2.73158e+07	2.6787e+07	2.49299e+07	1.72346e+07	1.48391e+07	4.32487e+07	3.03124e+07	2.85754e+07	1.17716e+06	690999	572037	4.20083e+07	1.92783e+07	1.69692e+07	2.06679e+07	1.35198e+07	2.41141e+07
23-Nordeoxycholic acid	C23 H38 O4	378.277					1.46496e+06	864396	916757	524132	574493	1.21018e+06	7.00648e+06	5.20233e+06	5.85323e+06	1.51643e+06	1.02157e+06	1.02305e+06	3.71789e+06	1.54164e+06	1.98924e+06	3.73661e+06	854312	1.65863e+06
D-Phenylalanine	C9 H11 N O2	165.079	Organic acids and derivatives	Carboxylic acids and derivatives	Amino acids, peptides, and analogues	Phenylalanine and derivatives	5.96386e+09	5.95129e+09	5.71608e+09	5.32648e+09	5.35826e+09	6.55306e+09	6.53579e+09	6.85518e+09	6.87602e+09	2.74846e+09	2.94333e+09	2.83982e+09	4.79284e+09	4.20163e+09	4.81885e+09	4.31637e+09	4.94248e+09	5.81339e+09
3-Indoleacrylic acid	C11 H9 N O2	187.064	Organic acids and derivatives	Carboxylic acids and derivatives	Amino acids, peptides, and analogues	N-acyl-alpha amino acids	1.16773e+09	1.16443e+09	1.0708e+09	1.05828e+09	1.06446e+09	1.18006e+09	3.25317e+06	4.03762e+06	1.28644e+09	6.22353e+08	6.21575e+08	7.01282e+08	8.41134e+08	9.85801e+08	9.84926e+08	9.54558e+08	1.11762e+09	1.25291e+09
Hydroquinone	C6 H6 O2	110.037	Benzenoids	Phenols	Benzenediols	Hydroquinones	2.63033e+08	2.58817e+08	2.67764e+08	2.68424e+08	2.66818e+08	2.7916e+08	2.64524e+08	2.80123e+08	2.61837e+08	1.62558e+08	1.49631e+08	1.87139e+08	2.34309e+08	2.60815e+08	3.07957e+08	2.54223e+08	3.0683e+08	3.54215e+08
LPE 24:5	C29 H50 N O7 P	555.333					1.90392e+06	1.66509e+06	1.2643e+06	2.06283e+06	896110	949765	1.04266e+07	1.03022e+07	5.73701e+06	5.40001e+06	1.74511e+06	1.34421e+06	739658	785011	815490	774150	720988	939418
DL-m-Tyrosine	C9 H11 N O3	181.074	Organic acids and derivatives	Carboxylic acids and derivatives	Amino acids, peptides, and analogues	Phenylalanine and derivatives	2.31425e+07	2.60229e+07	1.72028e+07	1.41428e+07	1.19948e+07	1.77183e+07	4.38317e+07	5.10105e+07	6.12082e+07	1.06235e+07	1.1033e+07	9.8829e+06	1.41279e+07	9.79327e+06	1.0406e+07	9.93586e+06	9.938e+06	1.17524e+07
LPC 16:2	C24 H46 N O7 P	513.283	Lipids and lipid-like molecules	Glycerophospholipids	Glycerophosphocholines	Phosphocholines	5.32062e+06	4.77374e+06	5.12638e+06	454404	3.22376e+06	2.75715e+06	2.57029e+07	2.5904e+07	2.07858e+07	4.26127e+06	3.93131e+06	3.90827e+06	517646	469218	481723	513173	479929	477376
Methyl alpha-D-glucopyranoside	C7 H14 O6	194.08					3.6854e+07	4.66357e+07	3.42164e+07	3.63155e+07	2.28172e+07	2.38936e+07	3.5916e+07	1.02495e+08	1.07722e+08	2.21711e+07	2.01843e+07	1.49959e+07	5.20513e+07	2.84904e+07	3.0631e+07	3.79062e+07	2.45405e+07	3.13916e+07
Gly-Phe	C11 H14 N2 O3	222.101	Organic acids and derivatives	Carboxylic acids and derivatives	Amino acids, peptides, and analogues	Peptides	4.00456e+06	3.17439e+06	2.80028e+06	3.39347e+06	2.70329e+06	5.20033e+06	312389	327880	285469	126707	136328	145040	400893	305260	640754	624173	514091	506345
1-Methylhistidine	C7 H11 N3 O2	169.085	Organic acids and derivatives	Carboxylic acids and derivatives	Amino acids, peptides, and analogues	Histidine and derivatives	6.65157e+06	4.24033e+06	5.98926e+06	5.00027e+06	5.88156e+06	6.46482e+06	4.39965e+06	5.42038e+06	3.98583e+06	2.0547e+06	3.73104e+06	2.24338e+06	2.57359e+06	1.9888e+06	1.96762e+06	1.78073e+06	2.33377e+06	2.84871e+06
LPE 16:2	C21 H40 N O7 P	449.254	Lipids and lipid-like molecules	Glycerophospholipids	Glycerophosphoethanolamines	1-acyl-sn-glycero-3-phosphoethanolamines	1.03792e+06	452076	1.18092e+06	433423	860133	448523	5.04584e+06	5.60407e+06	3.70815e+06	568539	777865	729810	376550	372215	410017	442910	362407	370432
LPC 20:0	C28 H58 N O7 P	573.378	Lipids and lipid-like molecules	Glycerophospholipids	Glycerophosphocholines	Phosphocholines	2.13295e+06	1.81064e+06	1.659e+06	693356	619759	738275	7.4234e+06	6.95713e+06	1.01401e+06	25452.5	22478.6	62532.2	3.16747e+06	1.29351e+06	1.86888e+06	4.8901e+06	1.75576e+06	1.6358e+06
Lysopc 16:1	C24 H48 N O7 P	493.317	Lipids and lipid-like molecules	Glycerophospholipids	Glycerophosphocholines	Phosphocholines	1.26057e+06	1.57421e+06	1.18008e+06	863292	857291	878767	3.42366e+06	2.49255e+06	3.14867e+06	514106	474239	532027	884183	787794	799426	831206	822840	901518
Lysope 16:0	C21 H44 N O7 P	453.286	Lipids and lipid-like molecules	Glycerophospholipids	Glycerophosphoethanolamines	1-(1Z-alkenyl)-glycero-3-phosphoethanolamines	2.16469e+06	1.23537e+06	2.42974e+06	1.2109e+06	1.38753e+06	1.21809e+06	3.10027e+06	2.25723e+06	1.98512e+06	213599	692168	212954	287117	302205	306063	319787	304653	360006
SM 8:0;2O/12:0	C25 H53 N2 O6 P	508.365					1.46399e+06	1.58348e+06	1.41697e+06	1.29193e+06	1.1998e+06	1.13266e+06	1.81441e+06	1.8916e+06	1.8068e+06	594337	632390	642922	2.00986e+06	790617	4.02399e+06	893964	869595	1.0888e+06
Dl-Indole-3-lactic acid	C11 H11 N O3	205.074	Organoheterocyclic compounds	Indoles and derivatives	Indolyl carboxylic acids and derivatives	Indolyl carboxylic acids and derivatives	1.7081e+06	1.32362e+06	1.14279e+06	1.08652e+06	1.05643e+06	1.17548e+06	3.05548e+06	2.86353e+06	6.27083e+06	973729	738392	803668	2.3897e+06	1.37339e+06	1.36776e+06	1.5641e+06	1.72928e+06	1.62179e+06
Lysopc 14:0	C22 H46 N O7 P	467.301	Lipids and lipid-like molecules	Glycerophospholipids	Glycerophosphocholines	1-acyl-sn-glycero-3-phosphocholines	731718	514239	1.10988e+06	593547	862791	448443	2.42504e+06	1.61972e+06	1.35756e+06	270420	251090	307487	328497	355851	422952	382646	367985	459010
Mevalonic acid	C6 H12 O4	148.074	Lipids and lipid-like molecules	Fatty Acyls	Fatty acids and conjugates	Hydroxy fatty acids	1.10416e+06	1.05402e+06	965152	1.0232e+06	1.16816e+06	1.01185e+06	744960	1.29424e+06	968048	528855	400947	346393	613715	820258	895316	770503	537230	999817
Sebacic acid	C10 H18 O4	202.121	Lipids and lipid-like molecules	Fatty Acyls	Fatty acids and conjugates	Medium-chain fatty acids	405417	252904	381878	362073	436941	368436	538126	2.74264e+06	520066	182432	236794	268736	265217	406133	330198	380218	412601	399307
