# Supplementary material for: Metabolomics Analysis Reveals Characteristic Functional Components in Pigeon Eggs
Source: Metabolites. 2025 Feb 12;15(2):122. doi: 10.3390/metabo15020122 (PMC11857308; doi:10.3390/metabo15020122)
Supplement: Supplementary file 1 [file metabolites-15-00122-s001.zip › Table S2.xlsx]

## Sheet: Sheet1
Metabolite Name	C1	C2	C3	C4	P1	P2	P3	P4	QC-1	QC-2	QC-3	QC RSD
Glycoursodeoxycholic acid (GUDCA)	0.701533	1.53437	2.15746	1.56624	2.61538	3.04513	2.56682	2.51993	3.47047	3.05707	4.08423	0.14611	ng/mL
Uridine diphosphate-N-acetylglucosamine (UDP-GlcNAc)	214760	176226	174153	131026	4.27917e+07	3.9978e+07	3.97716e+07	3.71486e+07	2.39278e+07	2.2906e+07	2.43373e+07	0.0310731	ng/mL
Cytidine monophosphate(CMP)	7.11048e-07	6.55985e-07	5.2545e-08	3.70581e-07	1184.09	862.509	971.68	756.985	448.806	458.187	434.891	0.0262057	ng/mL
Nicotinamide adenine dinucleotide (NAD+)	15152.2	29312.1	8997.73	14413	335415	695418	826696	246278	174672	112309	71762.7	0.433502	ng/mL
Cystine	31970.2	30740.7	44731.8	35255.2	22857.7	21215	25443.4	23044.7	32114.2	31791.9	30551.5	0.0262056	ng/mL
Acety-l-carnitine (ALC)	0.894384	11.2826	11.6324	7.97089	1004.67	574.361	675.857	975.363	467.756	520.424	424.193	0.102353	ng/mL
Glycocholic acid (GCA)	1.65787	1.67751	1.5787	1.47908	10.8844	21.875	30.7818	22.3155	7.32958	7.70388	8.28998	0.0622647	ng/mL
4-Guanidinobutanoic acid	157.767	161.906	182.532	158.535	414.167	396.34	421.87	355.866	350.782	326.324	353.322	0.0434039	ng/mL
Creatine	1849.22	1748.35	1986.36	2037.62	29951.4	23711.9	26257.3	25180.1	21038.9	19902.1	20169.5	0.0291787	ng/mL
